# Supplementary material for: Searching practices and inclusion of unpublished studies in systematic reviews of diagnostic accuracy
Source: Res Synth Methods. 2020 Feb 5;11(3):343–53. doi: 10.1002/jrsm.1389 (PMC7317757; doi:10.1002/jrsm.1389)
Supplement: Supplementary file 1 — Appendix S1: Supporting Information [file JRSM-11-343-s001.xlsx]

## Sheet: Blad1
Study#	First reviewer	Second reviewer	URL	Journal	REVIEW CHARACTERISTICS	1.First author	2.Corresponding author	3.Email corresponding author	4.Country of corresponding author	5.Number of authors	6.Year of publication	7.Review title	8.Index test	9.Type of index test	10.Target condition	SEARCH: GENERAL	1.Number of databases searched	a-Medline/PubMed	a1-Medline	a2-PubMed	b-Embase	c-Scopus	d-Biosis any	d1-"BIOSIS"	d2-BIOSIS previews	d3-BIOSIS citation index	e-LILACS	f-CINAHL	g-PsychINFO	h-African Index Medicus	i-Web of Science any	i1-Web of Science core collection	i2-Science Citation Index (Web of Science)	i3-CPCI (Web of Science)	j-Cochrane Library	j1-Which Cochrane library?	k-Other databases	k1-How many other?	k2-Which other databases?	l-Number of databases for theses and dissertations (see next page)	SEARCH: UNPUBLISHED STUDIES	1.Unpublished studies eligible	1-Reason		2.Specific sources for unpublished studies searched (=3, or 4, or 5)	3.Conference abstracts (=a, or b)	a-Conference proceedings of specific conferences	b-Databases only containing conference abstracts (=CPCI OR British Library Zetoc conference search)	4.Trial registries (=b, or c, or d, or e)
1	DK	YV	https://www.cochranelibrary.com/cdsr/doi/10.1002/14651858.CD012567.pub2/full?highlightAbstract=	Cochrane Library		Roze	Joline F Roze	J.F.Roze@umcutrecht.nl	the Netherlands	9	2018	Positron emission tomography (PET) and magnetic resonance imaging (MRI) for assessing tumour resectability in advanced epithelial ovarian/fallopian tube/primary peritoneal cancer	Positron emission tomography (PET) and magnetic resonance imaging (MRI)	Imaging	Tumour resectability in advanced epithelial ovarian/fallopian tube/primary peritoneal cancer		2	1	1	0	1	0	0	0	0	0	0	0	0	0	0	0	0	0	0		No	0		0		Not explicitly reported			Yes	No	No	No	Yes
2	DK	YV	https://www.cochranelibrary.com/cdsr/doi/10.1002/14651858.CD012768.pub2/full?highlightAbstract=	Cochrane Library		Kohli	Karen R Steingart	karen.steingart@gmail.com	UK	7	2018	Xpert® MTB/RIF assay for extrapulmonary tuberculosis and rifampicin resistance	Xpert® MTB/RIF assay	Laboratory	Tuberculosis		8	1	1	0	1	1	1	0	1	0	1	0	0	0	1	0	1	1	0		Yes	1	Cochrane Infectious Diseases Group Specialized Register	1		No, explicitly not eligible	Not eligible: although they report: "We attempted to identify all relevant studies regardless of .. publication status", they then report: "We included only published studies in the review."	Unpublished/not peer-reviewed	Yes	Yes	No	Yes	Yes
3	DK	YV	https://www.cochranelibrary.com/cdsr/doi/10.1002/14651858.CD012233.pub2/full?highlightAbstract=	Cochrane Library		Wennmacker	Sarah Z Wennmacker	sarah.wennmacker@radboudumc.nl	the Netherlands	6	2018	Transabdominal ultrasound and endoscopic ultrasound for diagnosis of gallbladder polyps	Transabdominal ultrasound (TAUS) and endoscopic ultrasound (EUS)	Imaging	Gallbladder polyps		4	1	1	0	1	0	0	0	0	0	0	0	0	0	1	0	1	0	1	Cochrane Library	No	0		0		Yes, explicitly eligible	Eligible: "We had no restrictions regarding … publication status" and "We included … irrepective of … publication status"	Irrespective of publication status	Yes	No	No	No	Yes
4	DK	YV	https://www.cochranelibrary.com/cdsr/doi/10.1002/14651858.CD009044.pub2/full?highlightAbstract=	Cochrane Library		Randall	Katrina Williams	katrina.williams@rch.org.au	Australia	9	2018	Diagnostic tests for autism spectrum disorder (ASD) in preschool children	Six included diagnostic tools	Other	Autism spectrum disorder		8	1	1	0	1	0	0	0	0	0	0	1	1	0	1	0	1	1	1	CENTRAL; DARE	Yes	1	Social Sciences Citation Index (counted as Web of Science); ASSIA (Applied Social Sciences Index & Abstracts)	1		Not explicitly reported			Yes	Yes	No	Yes	No
5	DK	YV	https://www.cochranelibrary.com/cdsr/doi/10.1002/14651858.CD008874.pub2/full?highlightAbstract=	Cochrane Library		Roth	Harald Herkner	harald.herkner@meduniwien.ac.at	Austria	7	2018	Airway physical examination tests for detection of difficult airway management in apparently normal adult patients	Airway physical examination tests	Other	Difficult airway management		14	1	1	0	1	0	0	0	0	0	1	1	0	0	1	1	1	0	1	CENTRAL	Yes	7	Cochrane Register of Diagnostic Test Accuracy Studies; IndMED; KoreaMed; Panteleimon; PASCAL; Google Scholar; TRIP	1		Not explicitly reported	Not reported: nothing reported on eligiblity, although they include a conference abstract; and they make visible efforts to identify unpublished studies "For identifying any additional published, unpublished and ongoing studies, we searched..."		Yes	Yes	Yes	No	No
6	DK	YV	https://www.cochranelibrary.com/cdsr/doi/10.1002/14651858.CD012080.pub2/full?highlightAbstract=	Cochrane Library		Best	Kurinchi Selvan Gurusamy	k.gurusamy@ucl.ac.uk	UK	8	2018	Non‐invasive diagnostic tests for Helicobacter pylori infection	Urea breath test, serology, and stool antigen test, used alone or in combination	Laboratory	Helicobacter pylori infection		4	1	1	0	1	0	0	0	0	0	0	0	0	0	1	0	1	0	0		Yes	1	National Institute for Health Research Health Technology Assessment Database	0		Yes, explicitly eligible	Eligible: "We included all studies, irrespective of the language of publication and publication status"	Irrespective of publication status	No	No	No	No	No
7	DK	YV	https://www.cochranelibrary.com/cdsr/doi/10.1002/14651858.CD011912.pub2/full?highlightAbstract=	Cochrane Library		Plana	Andrew K Ewer	a.k.ewer@bham.ac.uk	UK	6	2018	Pulse oximetry screening for critical congenital heart defects	Pulse oximetry screening	Other	Critical congenital heart defects		5	1	1	0	1	0	0	0	0	0	0	1	0	0	0	0	0	0	1	CENTRAL; DARE	Yes	1	HSRProj	0		Yes, explicitly eligible	Eligible: "We considered both published and unpublished reports for inclusion and excluded studies published in abstract form only"	Unpublished studies	No	No	No	No	No
8	DK	YV	https://www.cochranelibrary.com/cdsr/doi/10.1002/14651858.CD011415.pub2/full?highlightAbstract=	Cochrane Library		Seitz	Dallas P Seitz	seitzd@providencecare.ca	Canada	8	2018	Mini‐Cog for the diagnosis of Alzheimer’s disease dementia and other dementias within a primary care setting	Mini‐Cog	Other	Alzheimer’s disease dementia and other dementias		7	1	1	0	1	0	1	0	1	0	1	0	1	0	1	0	1	0	0		Yes	1	Cochrane Dementia and Cognitive Improvement Register of Diagnostic Test Accuracy Studies	0		Not explicitly reported			No	No	No	No	No
9	DK	YV	https://www.cochranelibrary.com/cdsr/doi/10.1002/14651858.CD011551.pub2/full?highlightAbstract=	Cochrane Library		Abrigo	Jill M Abrigo	jillabrigo@cuhk.edu.hk	Hong Kong	7	2018	Magnetic resonance perfusion for differentiating low‐grade from high‐grade gliomas at first presentation	Magnetic resonance perfusion	Imaging	Differentiating low‐grade from high‐grade gliomas		3	1	1	0	1	0	0	0	0	0	0	0	0	0	1	1	1	1	0		No	0		0		Yes, explicitly eligible	Eligible: "No..document-type restrictions were applied"	Irrespective of publication status	Yes	Yes	Yes	Yes	No
10	DK	YV	https://www.cochranelibrary.com/cdsr/doi/10.1002/14651858.CD011686.pub2/full?highlightAbstract=	Cochrane Library		Slaar	Annelie Slaar	a.slaar@gmail.com	the Netherlands	8	2017	Triage tools for detecting cervical spine injury in pediatric trauma patients	NEXUS criteria and the Canadian C‐spine Rule	Other	Cervical spine injury		8	1	1	1	1	0	0	0	0	0	0	0	0	0	1	0	1	0	1	Cochrane Database of Systematic Reviews; DARE; HTA; CENTRAL	Yes	2	ARIF; MEDION	2		Not explicitly reported	Not reported: "We only included results from full reports."; however these can be unpublished as well (but at least conference abstracts were excluded, and one source excluded is considered as sufficient)		Yes	No	No	No	Yes
11	DK	YV	https://www.cochranelibrary.com/cdsr/doi/10.1002/14651858.CD012883/full?highlightAbstract=	Cochrane Library		Martínez	Gabriel Martínez	gmartinez@cochrane.es; gmartinezfuentes@gmail.com	Spain	6	2017	18F PET with florbetaben for the early diagnosis of Alzheimer's disease dementia and other dementias in people with mild cognitive impairment (MCI)	18F PET with florbetaben	Imaging	Alzheimer's disease dementia and other dementias		12	1	1	0	1	0	1	0	0	1	1	1	1	0	1	1	1	1	1	DARE; NIHR‐HTA	Yes	4	ARIF; C‐EBLM; ALOIS; Cochrane Dementia & Cognitive Improvement Group’s specialized register of dementia studies	0		Yes, explicitly eligible	Eligible: they searched "independent of publication status"	Irrespective of publication status	Yes	Yes	No	Yes	Yes
12	DK	YV	https://www.cochranelibrary.com/cdsr/doi/10.1002/14651858.CD012884/full?highlightAbstract=	Cochrane Library		Martínez	Gabriel Martínez	gmartinez@cochrane.es; gmartinezfuentes@gmail.com	Spain	6	2017	18F PET with flutemetamol for the early diagnosis of Alzheimer's disease dementia and other dementias in people with mild cognitive impairment (MCI)	18F PET with flutemetamol	Imaging	Alzheimer's disease dementia and other dementias		12	1	1	0	1	0	1	0	0	1	1	1	1	0	1	1	1	1	1	DARE; NIHR‐HTA	Yes	4	ARIF; C‐EBLM; ALOIS; Cochrane Dementia & Cognitive Improvement Group’s specialized register of dementia studies	0		Not explicitly reported	Not reported: nothing reported on this in the methods, although they do report in the results that they included an unpublished study		Yes	Yes	No	Yes	Yes
13	DK	YV	https://www.cochranelibrary.com/cdsr/doi/10.1002/14651858.CD012216.pub2/full?highlightAbstract=	Cochrane Library		Martínez	Gabriel Martínez	gmartinez@cochrane.es; gmartinezfuentes@gmail.com	Spain	6	2017	18F PET with florbetapir for the early diagnosis of Alzheimer’s disease dementia and other dementias in people with mild cognitive impairment (MCI)	18F PET with florbetapir	Imaging	Alzheimer's disease dementia and other dementias		12	1	1	0	1	0	1	0	0	1	1	1	1	0	1	1	1	1	1	DARE; NIHR‐HTA	Yes	4	ARIF; C‐EBLM; ALOIS; Cochrane Dementia & Cognitive Improvement Group’s specialized register of dementia studies	0		Not explicitly reported			Yes	Yes	No	Yes	Yes
14	DK	YV	https://www.cochranelibrary.com/cdsr/doi/10.1002/14651858.CD011767.pub2/full?highlightAbstract=	Cochrane Library		Badeau	François Rousseau	francois.rousseau@mac.com; francois.rousseau@fmed.ulaval.ca	Canada	11	2017	Genomics‐based non‐invasive prenatal testing for detection of fetal chromosomal aneuploidy in pregnant women	Genomics‐based non‐invasive prenatal testing	Laboratory	Fetal chromosomal aneuploidy		9	1	1	0	1	0	0	0	0	0	0	0	0	0	1	1	0	0	0		Yes	3	National Technical Information Service; National Guideline Clearing House; Cochrane Register of Diagnostic Test Accuracy Studies	3		Yes, explicitly eligible	Eligible: "We did not limit our search by ... publication type (e.g. journal article, clinical trial, validation study, review and comment)."	Irrespective of publication status	Yes	No	No	No	Yes
15	DK	YV	https://www.cochranelibrary.com/cdsr/doi/10.1002/14651858.CD011221.pub2/full?highlightAbstract=	Cochrane Library		Hull	Annegret Dahlmann‐Noor	annegret.dahlmann-noor@moorfields.nhs.uk	UK	7	2017	Tests for detecting strabismus in children aged 1 to 6 years in the community	Automated photoscreener	Other	Strabismus		8	1	1	0	1	0	1	0	1	0	0	1	0	0	1	0	0	1	1	CENTRAL; HTA	Yes	2	MEDION; ARIF	0		Not explicitly reported	Not reported: although they explicitly search for conference abstracts		Yes	Yes	Yes	Yes	Yes
16	DK	YV	https://www.cochranelibrary.com/cdsr/doi/10.1002/14651858.CD008587.pub2/full?highlightAbstract=	Cochrane Library		Koliopoulos	George Koliopoulos	georgekoliopoulos@yahoo.com	Greece	9	2017	Cytology versus HPV testing for cervical cancer screening in the general population	Cytology versus HPV testing	Laboratory	Cervical cancer		3	1	1	0	1	1	0	0	0	0	0	0	0	0	0	0	0	0	0		No	0		0		Not explicitly reported			No	No	No	No	No
17	DK	YV	https://www.cochranelibrary.com/cdsr/doi/10.1002/14651858.CD010296.pub2/full?highlightAbstract=	Cochrane Library		Abraha	Iosief Abraha	iosief_a@yahoo.it	Italy	11	2017	Ultrasonography for endoleak detection after endoluminal abdominal aortic aneurysm repair	Ultrasonography	Imaging	Endoleak detection after endoluminal abdominal aortic aneurysm repair		5	1	1	0	1	0	0	0	0	0	1	0	0	0	1	0	0	1	0		Yes	1	British Library Zetoc conference search	0		Not explicitly reported	Not reported: although a couple of unpublished studies were explicitly included.		Yes	Yes	Yes	Yes	Yes
18	DK	YV	https://www.cochranelibrary.com/cdsr/doi/10.1002/14651858.CD008892.pub2/full?highlightAbstract=	Cochrane Library		Wijedoru	Lalith Wijedoru	lwijedoru@hotmail.com	UK	3	2017	Rapid diagnostic tests for typhoid and paratyphoid (enteric) fever	Commercial point‐of‐care rapid diagnostic tests	Laboratory	Typhoid and paratyphoid (enteric) fever		7	1	1	0	1	0	0	0	0	0	1	0	0	1	1	0	1	0	0		Yes	2	Cochrane Infectious Diseases Group Specialized Register; IndMED	0		Yes, explicitly eligible	Eligible: "We attempted to identify all relevant studies regardless of language or publication status (published, unpublished, in press, or ongoing)."	Irrespective of publication status	Yes	Yes	Yes	No	Yes
19	DK	YV	https://www.cochranelibrary.com/cdsr/doi/10.1002/14651858.CD011126.pub2/full?highlightAbstract=	Cochrane Library		Nieuwenhuis	Lotte L Nieuwenhuis	ll.nieuwenhuis@vumc.nl	the Netherlands	9	2017	Three‐dimensional saline infusion sonography compared to two‐dimensional saline infusion sonography for the diagnosis of focal intracavitary lesions	Three‐dimensional saline infusion sonography compared to two‐dimensional saline infusion sonography	Imaging	Focal intracavitary lesions		5	1	1	1	1	0	0	0	0	0	0	0	0	0	0	0	0	0	1	CENTRAL	Yes	2	CGFG Specialised Register for Randomised Controlled Trials (RCTs); CGFG Diagnostic Test Accuracy (DTA) Specialised Register	0		Yes, explicitly eligible	Eligible: because they contact authors of conference abstracts for additional useful data; (they also report: "We screened available online conference abstracts in the field of gynaecology", but this is considered insufficient to be considered "Yes, explicitly eligible")	At least one source eligible	Yes	Yes	Yes	No	Yes
20	DK	YV	https://www.cochranelibrary.com/cdsr/doi/10.1002/14651858.CD008759.pub2/full?highlightAbstract=	Cochrane Library		Colli	Agostino Colli	a.colli@asst-lecco.it	Italy	7	2017	Platelet count, spleen length, and platelet count‐to‐spleen length ratio for the diagnosis of oesophageal varices in people with chronic liver disease or portal vein thrombosis	Platelet count, spleen length, and platelet count‐to‐spleen length ratio	Multiple	Oesophageal varices		6	1	1	0	1	0	0	0	0	0	0	0	0	0	1	0	1	0	1	Cochrane Library	Yes	2	Cochrane Hepato‐Biliary Group Controlled Trials Register; Cochrane Hepato‐Biliary Group Diagnostic Test of Accuracy Studies Register	0		Yes, explicitly eligible	Eligible: "We aimed to include studies that, irrespective of publication status and language, evaluated…"	Irrespective of publication status	Yes	Yes	Yes	No	No
21	DK	YV	https://www.cochranelibrary.com/cdsr/doi/10.1002/14651858.CD012010.pub2/full?highlightAbstract=	Cochrane Library		Rompianesi	Kurinchi Selvan Gurusamy	k.gurusamy@ucl.ac.uk	UK	6	2017	Serum amylase and lipase and urinary trypsinogen and amylase for diagnosis of acute pancreatitis	Serum amylase and lipase and urinary trypsinogen and amylase	Laboratory	Acute pancreatitis		5	1	1	0	1	0	0	0	0	0	0	0	0	0	1	0	1	1	1	HTA; DARE	Yes	1	Zetoc via British Library	0		Yes, explicitly eligible	Eligible: "We searched the references of the included studies to identify additional studies. We did not restrict studies based on language or publication status..."	Irrespective of publication status	Yes	Yes	No	Yes	Yes
22	DK	YV	https://www.cochranelibrary.com/cdsr/doi/10.1002/14651858.CD012645/full?highlightAbstract=	Cochrane Library		Komolafe	Kurinchi Selvan Gurusamy	k.gurusamy@ucl.ac.uk	UK	4	2017	Serum C‐reactive protein, procalcitonin, and lactate dehydrogenase for the diagnosis of pancreatic necrosis	Serum C‐reactive protein, procalcitonin, and lactate dehydrogenase	Laboratory	Pancreatic necrosis		5	1	1	0	1	0	0	0	0	0	0	0	0	0	1	0	1	1	1	HTA; DARE	Yes	1	Zetoc via British Library	0		Yes, explicitly eligible	Eligible: "We searched the references of the included studies to identify additional studies. We did not restrict studies based on language or publication status..."	Irrespective of publication status	Yes	Yes	No	Yes	Yes
23	DK	YV	https://www.cochranelibrary.com/cdsr/doi/10.1002/14651858.CD012083.pub2/full?highlightAbstract=	Cochrane Library		Tsujimoto	Hiraku Tsujimoto	hira_to_ber3598@yahoo.co.jp	Japan	5	2017	Ultrasonography for confirmation of gastric tube placement	Ultrasonography	Imaging	Gastric tube placement		6	1	1	0	1	1	0	0	0	0	0	0	0	0	0	0	0	0	1	CENTRAL; HTA	Yes	2	PROSPERO; ARIF	0		Not explicitly reported	Not reported: Nothing reported on eligibility although they do make explicit attempts to identify unpublished studies (e.g., "We contacted common manufacturers of ultrasound devices to seek additional or unpublished studies."), AND they included a conference abstract		Yes	No	No	No	Yes
24	DK	YV	https://www.cochranelibrary.com/cdsr/doi/10.1002/14651858.CD010213.pub2/full?highlightAbstract=	Cochrane Library		Best	Kurinchi Selvan Gurusamy	k.gurusamy@ucl.ac.uk	UK	5	2017	Imaging modalities for characterising focal pancreatic lesions	Several imaging modalities	Imaging	Focal pancreatic lesions		4	1	1	0	1	0	0	0	0	0	0	0	0	0	1	0	1	0	1	CENTRAL	No	0		0		Yes, explicitly eligible	Eligible: "We did not restrict studies based on language or publication status…"	Irrespective of publication status	No	No	No	No	No
25	DK	YV	https://www.cochranelibrary.com/cdsr/doi/10.1002/14651858.CD012009.pub2/full?highlightAbstract=	Cochrane Library		Davidson	Kurinchi Selvan Gurusamy	k.gurusamy@ucl.ac.uk	UK	4	2017	Amylase in drain fluid for the diagnosis of pancreatic leak in post‐pancreatic resection	Amylase in drain fluid	Laboratory	Pancreatic leak in post-pancreatic resection		4	1	1	0	1	0	0	0	0	0	0	0	0	0	1	0	1	0	0		Yes	1	NIHR HTA	0		Yes, explicitly eligible	Eligible: "We did not restrict studies based on language or publication status…"	Irrespective of publication status	No	No	No	No	No
26	DK	YV	https://www.cochranelibrary.com/cdsr/doi/10.1002/14651858.CD010803.pub2/full?highlightAbstract=	Cochrane Library		Ritchie	Craig Ritchie	craig.ritchie@ed.ac.uk	UK	6	2017	CSF tau and the CSF tau/ABeta ratio for the diagnosis of Alzheimer's disease dementia and other dementias in people with mild cognitive impairment (MCI)	CSF tau and the CSF tau/ABeta ratio	Laboratory	Alzheimer's disease dementia and other dementias		11	1	1	0	1	0	1	0	1	0	1	0	1	0	1	1	0	1	1	DARE; HTA	Yes	4	Cochrane Register of Diagnostic Test Accuracy Studies; MEDION; ARIF; C‐EBLM	0		Not explicitly reported			Yes	Yes	No	Yes	No
27	DK	YV	https://www.cochranelibrary.com/cdsr/doi/10.1002/14651858.CD012599/full?highlightAbstract=	Cochrane Library		Alldred	S Kate Alldred	katealldred@gmail.com	UK	7	2017	First and second trimester serum tests with and without first trimester ultrasound tests for Down's syndrome screening	First and second trimester serum tests with and without first trimester ultrasound tests	Multiple	Down's syndrome		9	1	1	0	1	0	1	1	0	0	0	1	0	0	0	0	0	0	1	DARE	Yes	2	MEDION; Database of Systematic Reviews and Meta‐Analyses in Laboratory Medicine	2		Not explicitly reported			Yes	No	No	No	No
28	DK	YV	https://www.cochranelibrary.com/cdsr/doi/10.1002/14651858.CD012600/full?highlightAbstract=	Cochrane Library		Alldred	S Kate Alldred	katealldred@gmail.com	UK	7	2017	First trimester ultrasound tests alone or in combination with first trimester serum tests for Down's syndrome screening	First trimester ultrasound tests alone or in combination with first trimester serum tests	Multiple	Down's syndrome		9	1	1	0	1	0	1	1	0	0	0	1	0	0	0	0	0	0	1	DARE	Yes	2	MEDION; Database of Systematic Reviews and Meta‐Analyses in Laboratory Medicine	2		Not explicitly reported			Yes	No	No	No	No
29	DK	YV	https://www.cochranelibrary.com/cdsr/doi/10.1002/14651858.CD011926.pub2/full?highlightAbstract=	Cochrane Library		Pammi	Mohan Pammi	mohanv@bcm.tmc.edu	USA	4	2017	Molecular assays for the diagnosis of sepsis in neonates	Molecular assays	Laboratory	Sepsis		5	1	0	1	1	0	0	0	0	0	0	1	0	0	1	0	1	0	1	Cochrane Library	No	0		0		Not explicitly reported	Not reported: although they include a conference abstract, and report: "We also searched for ongoing and unpublished studies by contacting experts in this field.""		Yes	Yes	Yes	No	Yes
30	DK	YV	https://www.cochranelibrary.com/cdsr/doi/10.1002/14651858.CD011053.pub2/full?highlightAbstract=	Cochrane Library		van Mens	Thijs E van Mens	t.e.vanmens@amc.nl; thijsvanmens@hotmail.com	the Netherlands	6	2017	Imaging for the exclusion of pulmonary embolism in pregnancy	Computed tomography (CT) pulmonary angiography, lung scintigraphy or MRA	Imaging	Pulmonary embolism		2	1	1	0	1	0	0	0	0	0	0	0	0	0	0	0	0	0	0		No	0		0		Not explicitly reported	Not reported: although they include a conference abstract (according to the reference list)		No	No	No	No	No
31	DK	JPS	https://www.cochranelibrary.com/cdsr/doi/10.1002/14651858.CD011333.pub2/full?highlightAbstract=	Cochrane Library		Harrison	Terry J Quinn	Terry.Quinn@glasgow.ac.uk	UK	6	2016	Informant Questionnaire on Cognitive Decline in the Elderly (IQCODE) for the early diagnosis of dementia across a variety of healthcare settings	Informant Questionnaire on Cognitive Decline in the Elderly (IQCODE	Other	Dementia		11	1	1	0	1	0	1	0	1	0	1	1	1	0	1	1	0	1	1	DARE; HTA	Yes	3	ALOIS; MEDION; ARIF	0		Not explicitly reported	Not reported: although they report: "We identified grey literature by searching conference proceedings, theses, or PhD abstracts in Embase, the Web of Science Core Collection, and other databases already specified."		Yes	Yes	Yes	Yes	No
32	DK	JPS	https://www.cochranelibrary.com/cdsr/doi/10.1002/14651858.CD011515.pub2/full?highlightAbstract=	Cochrane Library		Tamburrino	Kurinchi Selvan Gurusamy	k.gurusamy@ucl.ac.uk	UK	5	2016	Diagnostic accuracy of different imaging modalities following computed tomography (CT) scanning for assessing the resectability with curative intent in pancreatic and periampullary cancer	Different imaging modalities following computed tomography (CT) scanning	Imaging	Resectability with curative intent in pancreatic and periampullary cancer		4	1	1	0	1	0	0	0	0	0	0	0	0	0	1	1	1	1	1	DARE; HTA	No	0		0		Yes, explicitly eligible	Eligible: "We only included studies … irrespective of publication status"	Irrespective of publication status	Yes	Yes	No	Yes	No
33	DK	JPS	https://www.cochranelibrary.com/cdsr/doi/10.1002/14651858.CD010680.pub2/full?highlightAbstract=	Cochrane Library		Crawford	Fay Crawford	fay.crawford@nhs.net	UK	4	2016	Ankle brachial index for the diagnosis of lower limb peripheral arterial disease	Ankle brachial index	Other	Lower limb peripheral arterial disease		8	1	1	0	1	0	0	0	0	0	1	1	0	0	1	0	0	1	1	DARE	Yes	2	Medion; British Library Zetoc Conference search	0		Yes, explicitly eligible	Eligible: "We applied no restrictions in terms of … publication status"	Irrespective of publication status	Yes	Yes	No	Yes	No
34	DK	JPS	https://www.cochranelibrary.com/cdsr/doi/10.1002/14651858.CD010705.pub3/full?highlightAbstract=	Cochrane Library		Theron	Grant Theron	gtheron@sun.ac.za	South Africa	6	2016	GenoType® MTBDRsl assay for resistance to second‐line anti‐tuberculosis drugs	GenoType® MTBDRsl assay	Laboratory	Resistance to second‐line anti‐tuberculosis drugs		9	1	1	0	1	1	1	0	1	0	1	0	0	0	1	0	1	1	0		Yes	2	Cochrane Infectious Diseases Group Specialized Register; MEDION	1		No, explicitly not eligible	Not eligible: "We excluded unpublished studies reported only in abstracts and conference proceedings."	Conference abstracts	Yes	Yes	No	Yes	Yes
35	DK	JPS	https://www.cochranelibrary.com/cdsr/doi/10.1002/14651858.CD010864.pub2/full?highlightAbstract=	Cochrane Library		Crawford	Fay Crawford	fay.crawford@nhs.net	UK	6	2016	D‐dimer test for excluding the diagnosis of pulmonary embolism	D‐dimer test	Laboratory	Pulmonary embolism		8	1	1	0	1	0	0	0	0	0	1	1	0	0	1	0	0	1	1	DARE; HTA	Yes	2	MEDION; British Library Zetoc Conference search	0		Yes, explicitly eligible	Eligible: "We applied no restrictions in terms of … publication status"	Irrespective of publication status	Yes	Yes	No	Yes	Yes
36	DK	JPS	https://www.cochranelibrary.com/cdsr/doi/10.1002/14651858.CD012281/full?highlightAbstract=	Cochrane Library		Nisenblat	Vicki Nisenblat	vnisenblat@gmail.com	Australia	6	2016	Combination of the non‐invasive tests for the diagnosis of endometriosis	Non-invasive tests	Multiple	Endometriosis		10	1	1	1	1	0	0	0	0	0	1	1	1	0	1	1	0	0	1	CENTRAL; DARE	Yes	3	OAIster; TRIP; MEDION	0		No, explicitly not eligible	Not eligible: "We abandoned an initial attempt to locate the grey literature (unpublished studies and conference proceedings), as we faced substantial difficulty in obtaining full‐text publications or further details of studies reported in an abstract form." And they excluded: "Studies reported only in abstract form or in conference proceedings where the full text was not available. We applied th…	Conference abstracts	Yes	No	No	No	Yes
37	DK	JPS	https://www.cochranelibrary.com/cdsr/doi/10.1002/14651858.CD009323.pub3/full?highlightAbstract=	Cochrane Library		Allen	Kurinchi Selvan Gurusamy	k.gurusamy@ucl.ac.uk	UK	5	2016	Diagnostic accuracy of laparoscopy following computed tomography (CT) scanning for assessing the resectability with curative intent in pancreatic and periampullary cancer	Laparoscopy following computed tomography (CT) scanning	Other	Resectability with curative intent in pancreatic and periampullary cancer		4	1	0	1	1	0	0	0	0	0	0	0	0	0	1	0	1	0	1	CENTRAL	No	0		0		Yes, explicitly eligible	Eligible: because they included studies "irrespective of … publication status"	Irrespective of publication status	No	No	No	No	No
38	DK	JPS	https://www.cochranelibrary.com/cdsr/doi/10.1002/14651858.CD010657.pub2/full?highlightAbstract=	Cochrane Library		Shaikh	Nader Shaikh	Nader.Shaikh@chp.edu	USA	3	2016	Dimercaptosuccinic acid scan or ultrasound in screening for vesicoureteral reflux among children with urinary tract infections	Dimercaptosuccinic acid scan or ultrasound	Imaging	Vesicoureteral reflux		4	1	1	0	1	0	1	1	0	0	0	0	0	0	0	0	0	0	0		Yes	1	Cochrane Register of Diagnostic Test Accuracy Studies	0		No, explicitly not eligible	Not eligible: "We considered published studies that compared…"	Unpublished/not peer-reviewed	No	No	No	No	No
39	DK	JPS	https://www.cochranelibrary.com/cdsr/doi/10.1002/14651858.CD010502.pub2/full?highlightAbstract=	Cochrane Library		Cohen	Martin Chalumeau	martin.chalumeau@gmail.com; martin.chalumeau@nck.aphp.fr	France	4	2016	Rapid antigen detection test for group A streptococcus in children with pharyngitis	Rapid antigen detection test	Laboratory	Group A streptococcus pharyngitis		6	1	1	0	1	0	0	0	0	0	0	0	0	0	1	1	1	1	1	CENTRAL; Cochrane Database of Systematic Reviews	Yes	2	MEDION; TRIP	0		Not explicitly reported	Not reported: although they report in the "Data extracted from each study" that "Type of study" could include "Conference abstract"		Yes	Yes	No	Yes	No
40	DK	JPS	https://www.cochranelibrary.com/cdsr/doi/10.1002/14651858.CD011420.pub2/full?highlightAbstract=	Cochrane Library		Shah	Maunank Shah	mshah28@jhmi.edu	USA	7	2016	Lateral flow urine lipoarabinomannan assay for detecting active tuberculosis in HIV‐positive adults	Lateral flow urine lipoarabinomannan assay	Laboratory	Active tuberculosis		9	1	0	1	1	1	1	0	1	0	1	0	0	0	1	0	1	1	0		Yes	2	Cochrane Infectious Diseases Group Specialized Register; MEDION	1		Yes, explicitly eligible	Eligible: "We included abstracts with sufficient data"	At least one source eligible	Yes	Yes	No	Yes	Yes
41	DK	JPS	https://www.cochranelibrary.com/cdsr/doi/10.1002/14651858.CD012179/full?highlightAbstract=	Cochrane Library		Nisenblat	Vicki Nisenblat	vnisenblat@gmail.com	Australia	9	2016	Blood biomarkers for the non‐invasive diagnosis of endometriosis	Blood biomarker	Laboratory	Endometriosis		10	1	1	1	1	0	0	0	0	0	1	1	1	0	1	1	0	0	1	CENTRAL; DARE	Yes	3	OAIster; TRIP; MEDION	0		No, explicitly not eligible	Not eligible: "We abandoned an initial attempt to locate the grey literature (unpublished studies and conference proceedings), as we faced substantial difficulty in obtaining full‐text publications or further details of studies reported in an abstract form." And they excluded: "Studies reported only in abstract form or in conference proceedings where the full text was not available. We applied th…	Conference abstracts	Yes	No	No	No	Yes
42	DK	JPS	https://www.cochranelibrary.com/cdsr/doi/10.1002/14651858.CD012165/full?highlightAbstract=	Cochrane Library		Gupta	Vicki Nisenblat	vnisenblat@gmail.com	Australia	7	2016	Endometrial biomarkers for the non‐invasive diagnosis of endometriosis	Endometrial biomarkers	Laboratory	Endometriosis		10	1	1	1	1	0	0	0	0	0	1	1	1	0	1	1	0	0	1	CENTRAL; DARE	Yes	3	OAIster; TRIP; MEDION	0		No, explicitly not eligible	Not eligible: "We abandoned an initial attempt to locate the grey literature (unpublished studies and conference proceedings), as we faced substantial difficulty in obtaining full‐text publications or further details of studies reported in an abstract form." And they excluded: "Studies reported only in abstract form or in conference proceedings where the full text was not available. We applied th…	Conference abstracts	Yes	No	No	No	Yes
43	DK	JPS	https://www.cochranelibrary.com/cdsr/doi/10.1002/14651858.CD011602.pub2/full?highlightAbstract=	Cochrane Library		Pavlov	Chavdar S Pavlov	chpavlov@mail.ru	Russia	8	2016	Ultrasonography for diagnosis of alcoholic cirrhosis in people with alcoholic liver disease	Ultrasonography	Imaging	Alcoholic cirrhosis		6	1	1	0	1	0	0	0	0	0	0	0	0	0	1	0	1	0	1	Cochrane Library	Yes	2	Cochrane Hepato‐Biliary Group Controlled Trials Register; Cochrane Hepato‐Biliary Group Diagnostic Test Accuracy Studies Register	0		Yes, explicitly eligible	Eligible: "We considered extracting data from studies presented in an abstract or poster form, or from grey literature only if data for our review could be found."	At least one source eligible	No	No	No	No	No
44	DK	JPS	https://www.cochranelibrary.com/cdsr/doi/10.1002/14651858.CD010360.pub2/full?highlightAbstract=	Cochrane Library		Ratnavelu	Nithya DG Ratnavelu	nithya_dgr@hotmail.com	UK	9	2016	Intraoperative frozen section analysis for the diagnosis of early stage ovarian cancer in suspicious pelvic masses	Intraoperative frozen section analysis	Laboratory	Early stage ovarian cancer		4	1	1	0	1	0	0	0	0	0	0	0	0	0	0	0	0	0	1	CENTRAL; DARE; HTA	Yes	1	Cochrane Gynaecological Cancer Group Specialised	0		No, explicitly not eligible	Not eligible: because they report in the results that studies were excluded because they were "conference abstracts"; however, they do search conference proceedings and trial registers	Conference abstracts	Yes	Yes	Yes	No	Yes
45	DK	JPS	https://www.cochranelibrary.com/cdsr/doi/10.1002/14651858.CD009591.pub2/full?highlightAbstract=	Cochrane Library		Nisenblat	Vicki Nisenblat	vnisenblat@gmail.com	Australia	5	2016	Imaging modalities for the non‐invasive diagnosis of endometriosis	Several imaging modalities	Imaging	Endometriosis		10	1	1	1	1	0	0	0	0	0	1	1	1	0	1	1	0	0	1	CENTRAL; DARE	Yes	3	OAIster; TRIP; MEDION	0		No, explicitly not eligible	Not eligible: "Studies reported only in abstract form or in conference proceedings for which the full text was not available. This limitation was applied when we faced substantial difficulty in obtaining the information from abstracts, which precluded a reliable assessment of eligibility and methodological quality." And: "We abandoned an attempt to locate grey literature (unpublished studies and …	Conference abstracts	Yes	No	No	No	Yes
46	DK	JPS	https://www.cochranelibrary.com/cdsr/doi/10.1002/14651858.CD011145.pub2/full?highlightAbstract=	Cochrane Library		Creavin	Sam T Creavin	sam.creavin@bristol.ac.uk	UK	20	2016	Mini‐Mental State Examination (MMSE) for the detection of dementia in clinically unevaluated people aged 65 and over in community and primary care populations	Mini‐Mental State Examination (MMSE)	Other	Dementia		11	1	1	0	1	0	1	0	1	0	1	0	1	0	1	1	1	1	1	DARE; HTA	Yes	4	specialised register of the Cochrane Dementia and Cognitive Improvement Group; ALIOS; MEDION; ARIF	0		Not explicitly reported	Not reported: although they do report: "We attempted to locate possibly relevant but unpublished data by contacting researchers in this field" and "We attempted to contact authors where necessary to obtain details of unpublished studies."		Yes	Yes	No	Yes	No
47	DK	JPS	https://www.cochranelibrary.com/cdsr/doi/10.1002/14651858.CD007394.pub2/full?highlightAbstract=	Cochrane Library		Leeflang	Mariska Leeflang	m.m.leeflang@amc.uva.nl	the Netherlands	11	2015	Galactomannan detection for invasive aspergillosis in immunocompromised patients	Galactomannan	Laboratory	Invasive aspergillosis		3	1	0	1	1	0	0	0	0	0	0	0	0	0	1	1	1	0	0		No	0		0		Not explicitly reported	Not reported: although they report: "To identify additional published, unpublished and ongoing studies, we: " (searched science citation index and related articles etc)		No	No	No	No	No
48	DK	JPS	https://www.cochranelibrary.com/cdsr/doi/10.1002/14651858.CD012019/full?highlightAbstract=	Cochrane Library		Liu	Vicki Nisenblat	vnisenblat@gmail.com	Australia	7	2015	Urinary biomarkers for the non‐invasive diagnosis of endometriosis	Urinary biomarkers	Laboratory	Endometriosis		10	1	1	1	1	0	0	0	0	0	1	1	1	0	1	1	0	0	1	CENTRAL; DARE	Yes	3	OAIster; TRIP; MEDION	0		No, explicitly not eligible	Not eligible: because excluded were "Studies reported only in abstract form or in conference proceedings where the full text was not available" and report: "An intended attempt to locate the grey literature (unpublished studies and conference proceedings) was abandoned as we faced substantial difficulty in obtaining full‐text publications or further details of studies reported in an abstract form…	Conference abstracts	Yes	No	No	No	Yes
49	DK	JPS	https://www.cochranelibrary.com/cdsr/doi/10.1002/14651858.CD011984/full?highlightAbstract=	Cochrane Library		Alldred	S Kate Alldred	katealldred@gmail.com	UK	8	2015	Urine tests for Down's syndrome screening	Urine tests	Laboratory	Down's syndrome		9	1	1	0	1	0	1	1	0	0	0	1	0	0	0	0	0	0	1	DARE	Yes	2	MEDION; Database of Systematic Reviews and Meta-Analyses in Laboratory Medicine	2		Not explicitly reported			Yes	No	No	No	No
50	DK	JPS	https://www.cochranelibrary.com/cdsr/doi/10.1002/14651858.CD011134.pub2/full?highlightAbstract=	Cochrane Library		Nicholson	Brian D Nicholson	brian.nicholson@phc.ox.ac.uk	UK	9	2015	Blood CEA levels for detecting recurrent colorectal cancer	Blood CEA levels	Laboratory	Recurrent colorectal cancer		5	1	1	0	1	0	0	0	0	0	0	0	0	0	1	0	1	1	1	CENTRAL; DARE	Yes	1	MEDION	0		Not explicitly reported			Yes	Yes	Yes	Yes	Yes
51	DK	JPS	https://www.cochranelibrary.com/cdsr/doi/10.1002/14651858.CD011975/full?highlightAbstract=	Cochrane Library		Alldred	S Kate Alldred	katealldred@gmail.com	UK	7	2015	First trimester serum tests for Down's syndrome screening	First trimester serum tests	Laboratory	Down's syndrome		9	1	1	0	1	0	1	1	0	0	0	1	0	0	0	0	0	0	1	DARE	Yes	2	MEDION; Database of Systematic Reviews and Meta-Analyses in Laboratory Medicine	2		Not explicitly reported			Yes	No	No	No	No
52	DK	JPS	https://www.cochranelibrary.com/cdsr/doi/10.1002/14651858.CD008803.pub2/full?highlightAbstract=	Cochrane Library		Michelessi	Gianni Virgili	gianni.virgili@unifi.it	Italy	8	2015	Optic nerve head and fibre layer imaging for diagnosing glaucoma	Optic nerve head and fibre layer imaging	Imaging	Glaucoma		5	1	1	0	1	0	0	0	0	0	0	0	0	0	0	0	0	0	1	DARE; HTA; NHSEED	Yes	2	MEDION; ARIF	0		Not explicitly reported			No	No	No	No	No
53	DK	JPS	https://www.cochranelibrary.com/cdsr/doi/10.1002/14651858.CD010775.pub2/full?highlightAbstract=	Cochrane Library		Davis	Daniel HJ Davis	daniel.davis@ucl.ac.uk	UK	6	2015	Montreal Cognitive Assessment for the diagnosis of Alzheimer’s disease and other dementias	Montreal Cognitive Assessment	Other	Alzheimer’s disease and other dementias		11	1	1	0	1	0	1	0	1	0	1	0	1	0	1	1	1	1	1	DARE; HTA	Yes	4	MEDION; ARIF; C‐EBLM; ALOIS	0		Not explicitly reported			Yes	Yes	No	Yes	No
54	DK	JPS	https://www.cochranelibrary.com/cdsr/doi/10.1002/14651858.CD009551.pub3/full?highlightAbstract=	Cochrane Library		Cruciani	Mario Cruciani	crucianimario@virgilio.it	Italy	9	2015	Polymerase chain reaction blood tests for the diagnosis of invasive aspergillosis in immunocompromised people	olymerase chain reaction blood tests	Laboratory	Invasive aspergillosis		6	1	1	0	1	1	0	0	0	0	1	0	0	0	1	1	0	0	1	DARE; HTA	No	0		0		Not explicitly reported	Not reported: although they report "We also searched for unpublished material on Scopus"		No	No	No	No	No
55	DK	JPS	https://www.cochranelibrary.com/cdsr/doi/10.1002/14651858.CD009263.pub2/full?highlightAbstract=	Cochrane Library		Bleeker	Godelieve AM Tytgat	g.a.tytgat@amc.uva.nl	the Netherlands	7	2015	123I‐MIBG scintigraphy and 18F‐FDG‐PET imaging for diagnosing neuroblastoma	123I‐MIBG scintigraphy and 18F‐FDG‐PET	Imaging	Neuroblastoma		2	1	0	1	1	0	0	0	0	0	0	0	0	0	0	0	0	0	0		No	0		0		Not explicitly reported	Not reported: although they report "We located information about studies not registered in MEDLINE and EMBASE, either published or unpublished, by.."		Yes	Yes	Yes	No	No
56	DK	JPS	https://www.cochranelibrary.com/cdsr/doi/10.1002/14651858.CD011021.pub2/full?highlightAbstract=	Cochrane Library		Palaniyappan	Lena Palaniyappan	Lena.Palaniyappan@nottingham.ac.uk	UK	6	2015	Voxel‐based morphometry for separation of schizophrenia from other types of psychosis in first episode psychosis	Voxel‐based morphometry	Imaging	Schizophrenia		3	1	1	0	1	0	0	0	0	0	0	0	1	0	0	0	0	0	0		No	0		0		Yes, explicitly eligible	Eligible: "Studies were included irrespective of publication status"	Irrespective of publication status	No	No	No	No	No
57	DK	JPS	https://www.cochranelibrary.com/cdsr/doi/10.1002/14651858.CD010896.pub2/full?highlightAbstract=	Cochrane Library		Archer	Hilary A Archer	hilary.archer@nbt.nhs.uk; hilaryedey@gmail.com	UK	7	2015	Regional Cerebral Blood Flow Single Photon Emission Computed Tomography for detection of Frontotemporal dementia in people with suspected dementia	Regional Cerebral Blood Flow Single Photon Emission Computed Tomography	Imaging	Frontotemporal dementia		10	1	1	0	1	0	1	1	0	0	1	1	1	0	1	1	0	1	1	CENTRAL; DARE; NHS Economic Evaluation Database; HTA	Yes	2	MEDION; Cochrane Register of Diagnostic Test Accuracy Studies	0		Not explicitly reported			Yes	Yes	No	Yes	No
58	DK	JPS	https://www.cochranelibrary.com/cdsr/doi/10.1002/14651858.CD010023.pub2/full?highlightAbstract=	Cochrane Library		Mallee	Wouter H Mallee	woutermallee@hotmail.com	the Netherlands	7	2015	Computed tomography versus magnetic resonance imaging versus bone scintigraphy for clinically suspected scaphoid fractures in patients with negative plain radiographs	Computed tomography versus magnetic resonance imaging versus bone scintigraphy	Imaging	Scaphoid fractures		5	1	1	0	1	0	0	0	0	0	0	0	0	0	0	0	0	0	1	CENTRAL; DARE; NHS Economic Evaluation Database	Yes	2	MEDION; ARIF	0		Yes, explicitly eligible	Eligible: "There were no restrictions based on .. publication status", although they also report: "Only results of full reports were evaluated."	Irrespective of publication status	Yes	Yes	Yes	No	Yes
59	DK	JPS	https://www.cochranelibrary.com/cdsr/doi/10.1002/14651858.CD010276.pub2/full?highlightAbstract=	Cochrane Library		Macey	Richard Macey	richard.macey@manchester.ac.uk	UK	9	2015	Diagnostic tests for oral cancer and potentially malignant disorders in patients presenting with clinically evident lesions	Vital staining, oral cytology, light‐based detection and oral spectroscopy, blood or saliva analysis	Multiple	Oral cancer and potentially malignant disorders		5	1	1	0	1	0	0	0	0	0	0	0	0	0	0	0	0	0	0		Yes	3	Cochrane Diagnostic Test Accuracy Studies Register; Cochrane Oral Health Group's Trials Register; MEDION (Ovid)	0		Yes, explicitly eligible	Eligible: "The search was not limited by .. publication status", although they report: "We excluded studies that reported in abstract form alone"	Irrespective of publication status	No	No	No	No	No
60	DK	JPS	https://www.cochranelibrary.com/cdsr/doi/10.1002/14651858.CD009647.pub2/full?highlightAbstract=	Cochrane Library		Hooper	Lee Hooper	l.hooper@uea.ac.uk	UK	38	2015	Clinical symptoms, signs and tests for identification of impending and current water‐loss dehydration in older people	Clinical symptoms, signs and tests	Multiple	Impending and current water‐loss dehydration		5	1	1	0	1	0	0	0	0	0	1	1	0	0	0	0	0	0	1	DARE; HTA	No	0		0		Yes, explicitly eligible	Eligible: "No limits as to language or publication type were applied "	Irrespective of publication status	Yes	No	No	No	Yes
61	DK	JPS	https://www.cochranelibrary.com/cdsr/doi/10.1002/14651858.CD009579.pub2/full?highlightAbstract=	Cochrane Library		Ochodo	Eleanor Ochodo	eleanor.ochodo@gmail.com; eochodo@sun.ac.za	South Africa	9	2015	Circulating antigen tests and urine reagent strips for diagnosis of active schistosomiasis in endemic areas	Circulating antigen tests and urine reagent strips	Laboratory	Schistosomiasis		5	1	1	0	1	0	1	1	0	0	0	0	0	0	0	0	0	0	1	HTA	Yes	1	MEDION	0		Not explicitly reported			No	No	No	No	No
62	DK	JPS	https://www.cochranelibrary.com/cdsr/doi/10.1002/14651858.CD010772.pub2/full?highlightAbstract=	Cochrane Library		Harrison	Terry J Quinn	Terry.Quinn@glasgow.ac.uk	UK	6	2015	Informant Questionnaire on Cognitive Decline in the Elderly (IQCODE) for the diagnosis of dementia within a secondary care setting	Informant Questionnaire on Cognitive Decline in the Elderly (IQCODE)	Other	Dementia		11	1	1	0	1	0	1	0	1	0	1	1	1	0	1	1	0	1	1	DARE; HTA	Yes	3	ALOIS (Cochrane Dementia and Cognitive Improvement Group); MEDION; ARIF	0		Not explicitly reported	Not reported: although they report: "We identified 'grey' literature through searching of conference proceedings, theses or PhD abstracts in EMBASE, the Web of Science Core Collection and other databases already specified."		Yes	Yes	No	Yes	No
63	DK	JPS	https://www.cochranelibrary.com/cdsr/doi/10.1002/14651858.CD010783.pub2/full?highlightAbstract=	Cochrane Library		Arevalo‐Rodriguez	Ingrid Arevalo‐Rodriguez	inarev7@yahoo.com; iarevalo@fucsalud.edu.co	Colombia	9	2015	Mini‐Mental State Examination (MMSE) for the detection of Alzheimer's disease and other dementias in people with mild cognitive impairment (MCI)	Mini‐Mental State Examination (MMSE)	Other	Alzheimer's disease and other dementias		10	1	1	0	1	0	1	1	0	0	1	0	1	0	1	1	0	1	1	DARE; HTA	Yes	3	ALOIS (Cochrane Dementia and Cognitive Improvement Group); MEDION; ARIF	0		Not explicitly reported	Not reported: although they report: "We identified grey literature in the form of conference abstracts in a number of our database searches, especially in EMBASE and the Web of Science Core Collection, which includes the Conference Proceedings Citation Index."		Yes	Yes	No	Yes	No
64	DK	JPS	https://www.cochranelibrary.com/cdsr/doi/10.1002/14651858.CD010339.pub2/full?highlightAbstract=	Cochrane Library		Gurusamy	Kurinchi Selvan Gurusamy	k.gurusamy@ucl.ac.uk	UK	7	2015	Endoscopic retrograde cholangiopancreatography versus intraoperative cholangiography for diagnosis of common bile duct stones	Endoscopic retrograde cholangiopancreatography versus intraoperative cholangiography	Imaging	Common bile duct stones		6	1	1	0	1	0	1	1	0	0	0	0	0	0	1	0	1	0	1	DARE; HTA	Yes	1	ARIF	0		Yes, explicitly eligible	Eligible: "We did not restrict studies based on..publication status"; they also report: "We included abstracts if sufficient data to create a 2 x 2 table were provided."	Irrespective of publication status	Yes	No	No	No	Yes
65	DK	JPS	https://www.cochranelibrary.com/cdsr/doi/10.1002/14651858.CD011548/full?highlightAbstract=	Cochrane Library		Gurusamy	Kurinchi Selvan Gurusamy	k.gurusamy@ucl.ac.uk	UK	7	2015	Ultrasound versus liver function tests for diagnosis of common bile duct stones	Ultrasound versus liver function tests	Multiple	Common bile duct stones		6	1	1	0	1	0	1	1	0	0	0	0	0	0	1	0	1	0	1	DARE; HTA	Yes	1	ARIF	0		Yes, explicitly eligible	Eligible: "We did not restrict studies based on..publication status"; they also report: "We included abstracts if sufficient data to create a 2 x 2 table were provided."	Irrespective of publication status	Yes	No	No	No	Yes
66	DK	JPS	https://www.cochranelibrary.com/cdsr/doi/10.1002/14651858.CD011549/full?highlightAbstract=	Cochrane Library		Giljaca	Kurinchi Selvan Gurusamy	k.gurusamy@ucl.ac.uk	UK	7	2015	Endoscopic ultrasound versus magnetic resonance cholangiopancreatography for common bile duct stones	Endoscopic ultrasound versus magnetic resonance cholangiopancreatography	Imaging	Common bile duct stones		6	1	1	0	1	0	1	1	0	0	0	0	0	0	1	0	1	0	1	DARE; HTA	Yes	1	ARIF	0		Yes, explicitly eligible	Eligible: "We included studies irrespective of…publication status"; they also report: "We included abstracts if sufficient data to create a 2 x 2 table were provided."	Irrespective of publication status	Yes	No	No	No	Yes
67	DK	JPS	https://www.cochranelibrary.com/cdsr/doi/10.1002/14651858.CD010438.pub2/full?highlightAbstract=	Cochrane Library		Hunt	Harriet Hunt	H.A.Hunt@exeter.ac.uk	UK	8	2015	Thromboelastography (TEG) and rotational thromboelastometry (ROTEM) for trauma‑induced coagulopathy in adult trauma patients with bleeding	Thromboelastography (TEG) and rotational thromboelastometry (ROTEM)	Laboratory	Trauma‑induced coagulopathy		17	1	1	0	1	0	1	1	0	0	1	1	1	0	1	0	1	1	1	Cochrane Library (all databases)	Yes	9	PROSPERO; British Nursing Index (Proquest); HMIC; Transfusion Evidence Library; Center for Reviews and Dissemination; ARIF; C-EBLM; Cochrane Diagnostic Test Accuracy Working Group; Medion	0		Yes, explicitly eligible	Eligible: "We did not resitrict our search by…publication status"	Irrespective of publication status	Yes	Yes	No	Yes	Yes
68	DK	JPS	https://www.cochranelibrary.com/cdsr/doi/10.1002/14651858.CD009944.pub2/full?highlightAbstract=	Cochrane Library		Mocellin	Simone Mocellin	simone.mocellin@unipd.it; mocellins@hotmail.com	Italy	2	2015	Diagnostic accuracy of endoscopic ultrasonography (EUS) for the preoperative locoregional staging of primary gastric cancer	Endoscopic ultrasonography (EUS)	Imaging	Preoperative locoregional staging of primary gastric cancer		6	1	1	0	1	0	0	0	0	0	0	0	0	0	0	0	0	0	1	CENTRAL	Yes	3	PROSPERO; Medion; ARIF	0		Not explicitly reported			Yes	No	No	No	Yes
69	DK	JPS	https://www.cochranelibrary.com/cdsr/doi/10.1002/14651858.CD010860.pub2/full?highlightAbstract=	Cochrane Library		Fage	Dallas P Seitz	seitzd@providencecare.ca	Canada	8	2015	Mini‐Cog for the diagnosis of Alzheimer's disease dementia and other dementias within a community setting	Mini‐Cog	Other	Alzheimer's disease dementia and other dementias		7	1	1	0	1	0	1	0	1	0	1	0	1	0	1	0	1	0	0		Yes	1	Cochrane Dementia Group's developing register of diagnostic test accuracy studies	0		Not explicitly reported	Not reported: although they explicitly search for unpublished studies		No	No	No	No	No
70	DK	JPS	https://www.cochranelibrary.com/cdsr/doi/10.1002/14651858.CD010633.pub2/full?highlightAbstract=	Cochrane Library		McCleery	Jenny McCleery	jenny.mccleery@oxfordhealth.nhs.uk	UK	6	2015	Dopamine transporter imaging for the diagnosis of dementia with Lewy bodies	Dopamine transporter imaging	Imaging	Dementia with Lewy bodies		10	1	1	0	1	0	1	0	1	0	1	1	1	0	1	0	0	1	1	DARE; HTA	Yes	2	Medion; ARIF	0		Not explicitly reported			Yes	Yes	No	Yes	No
71	DK	JPS	https://www.cochranelibrary.com/cdsr/doi/10.1002/14651858.CD010632.pub2/full?highlightAbstract=	Cochrane Library		Smailagic	Christos Sachpekidis	christos_saxpe@yahoo.gr	Greece	6	2015	18F‐FDG PET for the early diagnosis of Alzheimer’s disease dementia and other dementias in people with mild cognitive impairment (MCI)	18F‐FDG PET	Imaging	Alzheimer’s disease dementia and other dementias		11	1	1	0	1	0	1	0	1	0	1	0	1	0	1	0	1	0	1	DARE; HTA	Yes	4	Cochrane Register of Diagnostic Test Accuracy Studies; MEDION; ARIF; C‐EBLM	0		Not explicitly reported			No	No	No	No	No
72	DK	JPS	https://www.cochranelibrary.com/cdsr/doi/10.1002/14651858.CD010653.pub2/full?highlightAbstract=	Cochrane Library		Soares-Weiser	Karla Soares‐Weiser	karla@enhance-reviews.com; ksoaresweiser@gmail.com	UK	7	2015	First rank symptoms for schizophrenia	First rank symptoms	Other	Schizophrenia		4	1	1	0	1	0	0	0	0	0	0	0	1	0	0	0	0	0	0		Yes	1	Medion	0		Yes, explicitly eligible	Eligible: "Studies were included … irrespective of publication status"	Irrespective of publication status	No	No	No	No	No
73	DK	JPS	https://www.cochranelibrary.com/cdsr/doi/10.1002/14651858.CD010542.pub2/full?highlightAbstract=	Cochrane Library		Pavlov	Chavdar S Pavlov	chpavlov@mail.ru	Denmark	7	2015	Transient elastography for diagnosis of stages of hepatic fibrosis and cirrhosis in people with alcoholic liver disease	Transient elastography	Other	Stages of hepatic fibrosis and cirrhosis		5	1	1	0	1	0	0	0	0	0	0	0	0	0	1	0	1	0	1	Cochrane Library	Yes	1	Cochrane Hepato‐Biliary Group Controlled and Diagnostic Test Accuracy Studies Registers	0		Yes, explicitly eligible	Eligible: Selection "irrespective of publication status", and they report: "Abstracts, published in conference proceedings or presented as posters, were also eligible for inclusion"	Irrespective of publication status	No	No	No	No	No
74	DK	JPS	https://www.cochranelibrary.com/cdsr/doi/10.1002/14651858.CD009185.pub2/full?highlightAbstract=	Cochrane Library		Shaikh	Nader Shaikh	Nader.Shaikh@chp.edu	USA	4	2015	Procalcitonin, C‐reactive protein, and erythrocyte sedimentation rate for the diagnosis of acute pyelonephritis in children	Procalcitonin, C‐reactive protein, and erythrocyte sedimentation rate	Laboratory	Acute pyelonephritis		6	1	1	0	1	0	1	0	1	0	0	0	0	0	1	1	0	0	1	DARE	Yes	1	Cochrane Register of Diagnostic Test Accuracy Studies	0		Not explicitly reported			No	No	No	No	No
75	DK	JPS	https://www.cochranelibrary.com/cdsr/doi/10.1002/14651858.CD008081.pub3/full?highlightAbstract=	Cochrane Library		Virgili	Fianni Vergili	gianni.virgili@unifi.it	Italy	7	2015	Optical coherence tomography (OCT) for detection of macular oedema in patients with diabetic retinopathy	Optical coherence tomography (OCT)	Imaging	Macular oedema		7	1	1	0	1	0	1	0	1	0	0	0	0	0	1	0	0	1	1	CDSR; DARE; HTA; NHSEED	Yes	2	MEDION; ARIF	0		Not explicitly reported			Yes	Yes	No	Yes	No
76	DK	JPS	https://www.cochranelibrary.com/cdsr/doi/10.1002/14651858.CD011431/full?highlightAbstract=	Cochrane Library		Abba	Katharine Abba	K.abba@liverpool.ac.uk	UK	7	2015	Rapid diagnostic tests for diagnosing uncomplicated non‐falciparum or Plasmodium vivax malaria in endemic countries	Rapid diagnostic tests	Laboratory	Uncomplicated non‐falciparum or Plasmodium vivax malaria		8	1	1	0	1	0	0	0	0	0	1	0	0	1	1	1	1	0	0		Yes	3	Cochrane Infectious Diseases Group Specialized Register; MEDION; IndMED	0		Yes, explicitly eligible	Eligible: "We did not limit the search by .. publication status"	Irrespective of publication status	No	No	No	No	No
77	DK	JPS	https://www.cochranelibrary.com/cdsr/doi/10.1002/14651858.CD009519.pub2/full?highlightAbstract=	Cochrane Library		Schmidt-Hansen	Mia Schmidt‐Hansen	sapms@cf.ac.uk	UK	6	2014	PET‐CT for assessing mediastinal lymph node involvement in patients with suspected resectable non‐small cell lung cancer	PET‐CT for	Imaging	Mediastinal lymph node involvement in non‐small cell lung cancer		5	1	1	0	1	0	0	0	0	0	0	0	0	0	0	0	0	0	1	CENTRAL; HTA; DARE; CMR	Yes	0		2		Yes, explicitly eligible	Eligible: "There were no .. publication status restrictions on the search"	Irrespective of publication status	Yes	No	No	No	Yes
78	DK	JPS	https://www.cochranelibrary.com/cdsr/doi/10.1002/14651858.CD008760.pub2/full?highlightAbstract=	Cochrane Library		Colli	Agostino Colli	a.colli@ospedale.lecco.it; so.colombo@ospedale.lecco.it	Italy	7	2014	Capsule endoscopy for the diagnosis of oesophageal varices in people with chronic liver disease or portal vein thrombosis	Capsule endoscopy	Imaging	Oesophageal varices		6	1	1	0	1	0	0	0	0	0	0	0	0	0	1	0	1	0	1	DARE; HTA; NHSEED	Yes	2	Cochrane Hepato‐Biliary Group Diagnostic Test Accuracy Studies Register; ACP Journal Club	0		Yes, explicitly eligible	Eligible: "We applied no .. document type restrictions"	Irrespective of publication status	Yes	Yes	Yes	No	No
79	DK	JPS	https://www.cochranelibrary.com/cdsr/doi/10.1002/14651858.CD009372.pub2/full?highlightAbstract=	Cochrane Library		Josephson	Colin B Josephson	colin.josephson@gmail.com	UK	4	2014	Computed tomography angiography or magnetic resonance angiography for detection of intracranial vascular malformations in patients with intracerebral haemorrhage	Computed tomography angiography or magnetic resonance angiography	Imaging	Intracranial vascular malformations		4	1	1	0	1	0	0	0	0	0	0	0	0	0	0	0	0	0	1	DARE; HTA	Yes	1	MEDION	0		Not explicitly reported			Yes	No	No	No	Yes
80	DK	JPS	https://www.cochranelibrary.com/cdsr/doi/10.1002/14651858.CD010386.pub2/full?highlightAbstract=	Cochrane Library		Zhang	Shuo Zhang	submission@126.com	China	7	2014	11C‐PIB‐PET for the early diagnosis of Alzheimer’s disease dementia and other dementias in people with mild cognitive impairment (MCI)	11C‐PIB‐PET	Imaging	Alzheimer’s disease dementia and other dementias		11	1	1	0	1	0	1	0	1	0	1	0	1	0	1	1	0	1	1	DARE; HTA	Yes	4	Cochrane Register of Diagnostic Test Accuracy Studies; MEDION; ARIF; C‐EBLM	0		Not explicitly reported			Yes	Yes	No	Yes	Yes
81	DK	JPS	https://www.cochranelibrary.com/cdsr/doi/10.1002/14651858.CD010771.pub2/full?highlightAbstract=	Cochrane Library		Harrison	Terry J Quinn	Terry.Quinn@glasgow.ac.uk	UK	6	2014	Informant Questionnaire on Cognitive Decline in the Elderly (IQCODE) for the diagnosis of dementia within a general practice (primary care) setting	Informant Questionnaire on Cognitive Decline in the Elderly (IQCODE)	Other	Dementia		11	1	1	0	1	0	1	0	1	0	1	1	1	0	1	1	0	1	1	DARE; HTA	Yes	3	ALOIS (Cochrane Dementia and Cognitive Improvement Group); MEDION; ARIF	0		Not explicitly reported			Yes	Yes	Yes	Yes	No
82	DK	JPS	https://www.cochranelibrary.com/cdsr/doi/10.1002/14651858.CD010409.pub2/full?highlightAbstract=	Cochrane Library		Lawrie	Amit Patel	dr_amitpatel@hotmail.com	UK	7	2014	Sentinel node assessment for diagnosis of groin lymph node involvement in vulval cancer	Sentinel node assessment	Other	Groin lymph node involvement in vulval cancer		3	1	1	0	1	0	0	0	0	0	0	0	0	0	0	0	0	0	0		Yes	1	Cochrane trial registers	0		Yes, explicitly eligible	Eligible: "We included data from studies presented at conferences but not published in full, and attempted to obtain further details of these studies, to minimise publication bias."	At least one source eligible	No	No	No	No	No
83	DK	JPS	https://www.cochranelibrary.com/cdsr/doi/10.1002/14651858.CD009135.pub2/full?highlightAbstract=	Cochrane Library		Boelaert	Marleen Boelaert	mboelaert@itg.be	Belgium	7	2014	Rapid tests for the diagnosis of visceral leishmaniasis in patients with suspected disease	Rapid tests	Laboratory	Visceral leishmaniasis		9	1	1	0	1	0	0	0	0	0	1	0	0	0	1	0	1	0	1	CENTRAL	Yes	4	CIDG SR; MEDION; ARIF; CCT	0		Yes, explicitly eligible	Eligible: "We attempted to identify all relevant studies regardless of their publication status (published, unpublished, in press, ongoing). "	Irrespective of publication status	Yes	Yes	Yes	No	Yes
84	DK	JPS	https://www.cochranelibrary.com/cdsr/doi/10.1002/14651858.CD008782.pub4/full?highlightAbstract=	Cochrane Library		Ritchie	Craig Ritchie	c.ritchie@imperial.ac.uk	UK	7	2014	Plasma and cerebrospinal fluid amyloid beta for the diagnosis of Alzheimer's disease dementia and other dementias in people with mild cognitive impairment (MCI)	Plasma and cerebrospinal fluid amyloid beta	Laboratory	Alzheimer's disease dementia and other dementias		11	1	1	0	1	0	1	0	1	0	1	0	1	0	1	1	0	1	1	DARE; HTA	Yes	4	Cochrane Register of Diagnostic Test Accuracy Studies; MEDION; ARIF; C‐EBLM	0		Not explicitly reported			Yes	Yes	No	Yes	No
85	DK	JPS	https://www.cochranelibrary.com/cdsr/doi/10.1002/14651858.CD010079.pub2/full?highlightAbstract=	Cochrane Library		Quinn	Terry J Quinn	Terry.Quinn@glasgow.ac.uk	UK	6	2014	Informant Questionnaire on Cognitive Decline in the Elderly (IQCODE) for the diagnosis of dementia within community dwelling populations	Informant Questionnaire on Cognitive Decline in the Elderly (IQCODE)	Other	Dementia		11	1	1	0	1	0	1	1	0	0	1	1	1	0	1	1	0	1	1	DARE; HTA	Yes	3	ALOIS (Cochrane Dementia and Cognitive Improvement Group); MEDION; ARIF	0		Not explicitly reported	Not reported: although they report: "'grey' literature was identified through searching conference proceedings on EMBASE (OvidSP) and through the ISI Web of Knowledge platform."		Yes	Yes	No	Yes	No
86	DK	JPS	https://www.cochranelibrary.com/cdsr/doi/10.1002/14651858.CD009694.pub2/full?highlightAbstract=	Cochrane Library		Taylor	Tim Taylor	timt@nhs.net	UK	6	2014	Computed tomography (CT) angiography for confirmation of the clinical diagnosis of brain death	Computed tomography (CT) angiography	Imaging	Clinical diagnosis of brain death		11	1	1	0	1	0	0	0	0	0	0	1	0	1	1	1	0	0	1	CENTRAL	Yes	5	BNI; BioMed Central; MEDION; IndMed; Google Scholar	0		Not explicitly reported			Yes	Yes	Yes	No	Yes
87	DK	JPS	https://www.cochranelibrary.com/cdsr/doi/10.1002/14651858.CD009786.pub2/full?highlightAbstract=	Cochrane Library		Rutten	Marrije Buist	m.r.buist@amc.nl; mrbuist@gmail.com	the Netherlands	5	2014	Laparoscopy for diagnosing resectability of disease in patients with advanced ovarian cancer	Laparoscopy	Imaging	Resectability of disease in patients with advanced ovarian cancer		6	1	1	0	1	0	0	0	0	0	0	0	0	0	1	1	1	1	1	CENTRAL	Yes	2	Cochrane Register of Diagnostic Test Accuracy Studies; MEDION	0		Yes, explicitly eligible	Eligible: "Abstracts were included if sufficient information was provided to apply the selection criteria and if they included data for analysis."	At least one source eligible	Yes	Yes	No	Yes	No
88	DK	JPS	https://www.cochranelibrary.com/cdsr/doi/10.1002/14651858.CD009593.pub3/full?highlightAbstract=	Cochrane Library		Steingart	Karen R Steingart	karen.steingart@gmail.com	UK	6	2014	Xpert® MTB/RIF assay for pulmonary tuberculosis and rifampicin resistance in adults	Xpert® MTB/RIF assay	Laboratory	Pulmonary tuberculosis and rifampicin resistance		8	1	1	0	1	1	1	0	1	0	1	0	0	0	1	1	1	1	0		Yes	2	Cochrane Infectious Diseases Group Specialized Register; MEDION	0		Yes, explicitly eligible	Eligible: "We attempted to identify all relevant studies regardless of ... publication status (published, unpublished, in press, and ongoing)."	Irrespective of publication status	Yes	Yes	No	Yes	Yes
89	DK	JPS	https://www.cochranelibrary.com/cdsr/doi/10.1002/14651858.CD010173.pub2/full?highlightAbstract=	Cochrane Library		Walsh	Tanya Walsh	tanya.walsh@manchester.ac.uk	UK	9	2013	Clinical assessment to screen for the detection of oral cavity cancer and potentially malignant disorders in apparently healthy adults	Clinical assessment	Other	Oral cavity cancer and potentially malignant disorders		5	1	1	0	1	0	0	0	0	0	0	0	0	0	0	0	0	0	0		Yes	3	Cochrane Diagnostic Test Accuracy Studies Register; Cochrane Oral Health Group's Trials Register; MEDION	0		Yes, explicitly eligible	Eligible: "We did not limit the screening of the search results by publication language or status. "	Irrespective of publication status	No	No	No	No	No
90	DK	JPS	https://www.cochranelibrary.com/cdsr/doi/10.1002/14651858.CD009020.pub2/full?highlightAbstract=	Cochrane Library		Lenza	Mário Lenza	mariolenza@yahoo.com.br; mario.lenza@einstein.br	Brazil	6	2013	Magnetic resonance imaging, magnetic resonance arthrography and ultrasonography for assessing rotator cuff tears in people with shoulder pain for whom surgery is being considered	Magnetic resonance imaging, magnetic resonance arthrography and ultrasonography	Imaging	Rotator cuff tears		8	1	1	0	1	0	0	0	0	0	1	0	0	0	0	0	0	0	1	DARE; HTA	Yes	2	MEDION; Cochrane Register of Diagnostic Test Accuracy Studies	2		Yes, explicitly eligible	Eligible: "No language or publication restrictions were applied."	Irrespective of publication status	Yes	No	No	No	No
91	DK	JPS	https://www.cochranelibrary.com/cdsr/doi/10.1002/14651858.CD007427.pub2/full?highlightAbstract=	Cochrane Library		Hanchard	Nigel CA Hanchard	n.hanchard@tees.ac.uk	UK	4	2013	Physical tests for shoulder impingements and local lesions of bursa, tendon or labrum that may accompany impingement	Physical tests	Other	Shoulder impingements		5	1	1	0	1	0	0	0	0	0	0	1	0	0	0	0	0	0	1	DARE	Yes	1	AMED	0		No, explicitly not eligible	Not eligible: "We excluded studies that were reported only in abstract form"	Conference abstracts	No	No	No	No	No
92	DK	JPS	https://www.cochranelibrary.com/cdsr/doi/10.1002/14651858.CD008054.pub2/full?highlightAbstract=	Cochrane Library		Arbyn	Marc Arbyn	Marc.Arbyn@wiv-isp.be	Belgium	7	2013	Human papillomavirus testing versus repeat cytology for triage of minor cytological cervical lesions	Human papillomavirus testing versus repeat cytology	Laboratory	Minor cytological cervical lesions		5	1	1	0	1	0	0	0	0	0	0	0	0	0	0	0	0	0	1	CENTRAL	Yes	2	CERVIX; Cochrane Register of Diagnostic Test Accuracy Studies	0		Not explicitly reported			No	No	No	No	No
93	DK	JPS	https://www.cochranelibrary.com/cdsr/doi/10.1002/14651858.CD008686.pub2/full?highlightAbstract=	Cochrane Library		Henschke	Nicholas Henschke	nhenschke@georgeinstitute.org.au	Germany	6	2013	Red flags to screen for malignancy in patients with low‐back pain	Red flags	Other	Malignancy in low-back pain		4	1	1	1	1	0	0	0	0	0	0	1	0	0	0	0	0	0	0		Yes	1	MEDION	0		Not explicitly reported			No	No	No	No	No
94	DK	JPS	https://www.cochranelibrary.com/cdsr/doi/10.1002/14651858.CD008643.pub2/full?highlightAbstract=	Cochrane Library		Williams	Christopher M Williams	cwilliams@george.org.au	Australia	7	2013	Red flags to screen for vertebral fracture in patients presenting with low‐back pain	Red flags	Other	Vertebral fracture in low-back pain		4	1	1	1	1	0	0	0	0	0	0	1	0	0	0	0	0	0	0		Yes	1	MEDION	0		Yes, explicitly eligible	Eligible: "Studies reported in abstracts or conference proceedings and full journal publications"	At least one source eligible	No	No	No	No	No
95	DK	JPS	https://www.cochranelibrary.com/cdsr/doi/10.1002/14651858.CD009175.pub2/full?highlightAbstract=	Cochrane Library		Wang	Kay Wang	kay.wang@phc.ox.ac.uk	UK	6	2012	Clinical symptoms and signs for the diagnosis of Mycoplasma pneumoniae in children and adolescents with community‐acquired pneumonia	Clinical symptoms and signs	Other	Mycoplasma pneumoniae		5	1	1	0	1	0	0	0	0	0	0	0	0	0	0	0	0	0	1	DARE	Yes	2	MEDION; Cochrane Register of Diagnostic Test Accuracy studies	0		Yes, explicitly eligible	Eligible: "We did not apply any language or publication restrictions to our search."; although they also report: "We selected peer‐reviewed published studies (any design)"	Irrespective of publication status	No	No	No	No	No
96	DK	JPS	https://www.cochranelibrary.com/cdsr/doi/10.1002/14651858.CD009925/full?highlightAbstract=	Cochrane Library		Alldred	S Kate Alldred	k.alldred@liv.ac.uk	UK	5	2012	Second trimester serum tests for Down's Syndrome screening	Second trimester serum tests	Laboratory	Down's syndrome		9	1	1	0	1	0	1	1	0	0	0	1	0	0	0	0	0	0	1	DARE	Yes	2	MEDION; Database of Systematic Reviews and Meta‐Analyses in Laboratory Medicine	2		Not explicitly reported			Yes	No	No	No	No
97	DK	JPS	https://www.cochranelibrary.com/cdsr/doi/10.1002/14651858.CD008691.pub2/full?highlightAbstract=	Cochrane Library		Wang	Louis W Wang	louis.w.wang@gmail.com	Australia	8	2011	Cardiac testing for coronary artery disease in potential kidney transplant recipients	Cardiac testing	Other	Coronary artery disease in potential kidney transplant recipients		2	1	1	0	1	0	0	0	0	0	0	0	0	0	0	0	0	0	0		No	0		0		Yes, explicitly eligible	Eligible: "No restrictions were imposed in terms of … publication status. "	Irrespective of publication status	No	No	No	No	No
98	DK	JPS	https://www.cochranelibrary.com/cdsr/doi/10.1002/14651858.CD008122.pub2/full?highlightAbstract=	Cochrane Library		Abba	Katharine Abba	K.abba@liverpool.ac.uk	UK	8	2011	Rapid diagnostic tests for diagnosing uncomplicated P. falciparum malaria in endemic countries	Rapid diagnostic tests	Laboratory	Uncomplicated P. falciparum malaria		7	1	1	0	1	0	0	0	0	0	1	0	0	1	1	1	1	0	0		Yes	2	Cochrane Infectious Diseases Group Specialized Register; IndMED	0		Yes, explicitly eligible	Eligible: "We did not limit the search by … publication status."	Irrespective of publication status	No	No	No	No	No
99	DK	JPS	https://www.cochranelibrary.com/cdsr/doi/10.1002/14651858.CD007431.pub2/full?highlightAbstract=	Cochrane Library		van der Windt	Daniëlle AWM van der Windt	d.van.der.windt@cphc.keele.ac.uk	UK	11	2010	Physical examination for lumbar radiculopathy due to disc herniation in patients with low‐back pain	Physical examination	Other	Lumbar radiculopathy due to disc herniation		4	1	0	1	1	0	0	0	0	0	0	1	0	0	0	0	0	0	0		Yes	1	MEDION	0		Not explicitly reported	Not reported: Although they report: "We only included results from full reports. "		No	No	No	No	No
100	DK	JPS	https://www.cochranelibrary.com/cdsr/doi/10.1002/14651858.CD007424.pub2/full?highlightAbstract=	Cochrane Library		Brazzelli	Miriam Brazzelli	m.brazzelli@ed.ac.uk	UK	8	2009	Magnetic resonance imaging versus computed tomography for detection of acute vascular lesions in patients presenting with stroke symptoms	Magnetic resonance imaging versus computed tomography	Imaging	Acute vascular lesions in patients presenting with stroke symptoms		5	1	1	0	1	0	0	0	0	0	0	0	0	0	0	0	0	0	1	CENTRAL	Yes	2	Cochrane Stroke Group Trials Register; MEDION	0		Not explicitly reported			Yes	Yes	Yes	No	No
101	DK	YV		sleep and breathing		Abrahamyan	Lusine Abrahamyan	lusine.abrahamyan@theta.utoronto.ca	Canada	9	2018	Diagnostic accuracy of level IV portable sleep monitors versus polysomnography for obstructive sleep apnea: a systematic review and meta-analysis.	Level IV portable sleep monitors versus polysomnography	Other	Obstructive sleep apnea		2	1	1	0	0	0	0	0	0	0	0	0	0	0	0	0	0	0	1	Cochrane Library	No	0		0		Not explicitly reported			No	No	No	No	No
102	DK	YV		Scientific Reports		Adams	Lisa Adams	Lisa.adams@charite.de	Germany	7	2017	Diagnostic performance of susceptibility-weighted magnetic resonance imaging for the detection of calcifcations: A systematic review and meta-analysis	Susceptibility-weighted magnetic resonance imaging	Imaging	Calcifications		3	1	0	1	1	0	0	0	0	0	0	0	0	0	1	1	0	0	0		No	0		0		No, explicitly not eligible	Not eligible: because according to the flowchart a study was excluded because it was a conference abstract, and because they report: "Finally, we did not include grey literature, but only published studies, which might cause a selection bias"	Unpublished/not peer-reviewed	No	No	No	No	No
103	DK	YV		Hypertension		Agrawal	Manu Vatish	Manu.Vatish@obs-gyn.ox.ac.uk	UK	4	2017	Meta-Analysis and Systematic Review to Assess the Role of Soluble FMS-Like Tyrosine Kinase-1 and Placenta Growth Factor Ratio in Prediction of Preeclampsia The SaPPPhirE Study	Soluble FMS-Like Tyrosine Kinase-1 and Placenta Growth Factor Ratio	Laboratory	Preeclampsia		7	1	0	1	1	1	1	1	0	0	0	0	0	0	1	1	0	0	1	Cochrane Library	Yes	1	Crossref	0		Not explicitly reported			No	No	No	No	No
104	DK	YV		TELEMEDICINE and e-HEALTH		Alabdullah	Jafar H. Alabdullah	jalab001@odu.edu	USA	2	2018	A Systematic Review on the Validity of Teledentistry	Teledentistry	Other	Any dental diagnosis		3	1	0	1	0	1	0	0	0	0	0	0	0	0	0	0	0	0	0		Yes	1	EBSCO host	0		No, explicitly not eligible	Not eligible: "Books, editorials, reviews, commentary reports, dissertations, unpublished materials, and letters to the editor were not included in the search."	Unpublished/not peer-reviewed	No	No	No	No	No
105	DK	YV		Critical Ultrasound Journal		Ali Alzahrani	Mahmoud A. Elbarbary	barbarym@ngha.med.sa; elbarbary.mahmoud@yahoo.com	Saudia Arabia	4	2017	Systematic review and meta-analysis for the use of ultrasound versus radiology in diagnosing of pneumonia	Ultrasound versus radiology	Imaging	Pneumonia		3	1	1	0	1	0	0	0	0	0	0	0	0	0	0	0	0	0	1	Cochrane databases	No	0		0		Not explicitly reported	Not reported: although "Abstracts" were excluded in the flowchart (but unclear if this refers to conference abstracts)		No	No	No	No	No
106	DK	YV		BMC infectious Diseases		Amini	Rosanna Peeling	rosanna.peeling@lshtm.ac.uk	UK	12	2017	Diagnostic accuracy of tests to detect hepatitis B surface antigen: a systematic review of the literature and meta-analysis.	Rapid diagnostic tests (RDTs) and laboratory-based enzyme immunoassays	Laboratory	Hepatitis B surface antigen		7	1	1	0	1	1	0	0	0	0	1	0	0	0	1	1	1	0	1	CENTRAL	Yes	1	WHO Global Index Medicus	0		No, explicitly not eligible	Not eligible: because "Conferece abstracts" were explicitly excluded (although they do search registries)	Conference abstracts	Yes	No	No	No	Yes
107	DK	YV		PloS one		Bajaj	Florian Krismer	florian.krismer@i-med.ac.at	USA	7	2017	Diffusion-weighted MRI distinguishes Parkinson disease from the parkinsonian variant of multiple system atrophy: A systematic review and meta-analysis.	Diffusion-weighted MRI	Imaging	Parkinson disease versus multi system atrophy		2	1	0	1	0	0	0	0	0	0	0	0	0	0	1	1	0	0	0		No	0		0		Not explicitly reported	Not reported: although they say that "full paper" were INCLUDED (but nothing about excluded)		No	No	No	No	No
108	DK	YV		Journal of ultrasound in medicine : official journal of the American Institute of Ultrasound in Medicine		Bou Chebl	Gilbert Abou Dagher	ga66@aub.edu.lb	Lebanon	7	2017	Use of Contrast-Enhanced Ultrasound for Confirmation of Central Venous Catheter Placement: Systematic Review and Meta-analysis.	Contrast-Enhanced Ultrasound	Imaging	Central Venous Catheter Placement		4	1	1	1	1	1	0	0	0	0	0	0	0	0	0	0	0	0	1	Cochrane	No	0		0		Yes, explicitly eligible	Eligible: "without restriction to .. publication status"	Irrespective of publication status	Yes	No	No	No	Yes
109	DK	YV		oncotarget		Chen	Zhaolei Cui	cuileidizi@fjmu.edu.cn	China	5	2017	Diagnostic efficacy of long non-coding RNA MALAT-1 in human cancers: a meta-analysis study	Long non-coding RNA MALAT-1	Laboratory	Human cancers		7	1	0	1	0	0	0	0	0	0	0	0	0	0	0	0	0	0	0		Yes	6	Evidence-Based Medicine Reviews; EBSCO; BioMED Central; CNKI; Wanfang; Weipu	0		No, explicitly not eligible	Not eligible: "Conferece abstracts" were explicitly excluded	Conference abstracts	No	No	No	No	No
110	DK	YV		journal of critical care		de Oliveira	Vanessa Martins de Oliveira	vmoliveira@hcpa.edu.br	Brazil	4	2017	Accuracy of C - Reactive protein as a bacterial infection marker in critically immunosuppressed patients: A systematic review and meta-analysis.	C - Reactive protein	Laboratory	Infection in critically immunosuppressed patients		9	1	1	0	1	1	0	0	0	0	1	1	0	0	1	1	0	0	1	CENTRAL	Yes	1	PROSPERO	1		Yes, explicitly eligible	Eligible: they searched regardless of "publication status"	Irrespective of publication status	Yes	No	No	No	No
111	DK	YV		The British journal of radiology		Delgado	Anna F Delgado	anna.falk-delgado@sll.se	Sweden	2	2017	Discrimination between primary low-grade and high-grade glioma with 11C-methionine PET: a bivariate diagnostic test accuracy meta-analysis.	11C-Methionine PET	Imaging	Primary Low-Grade versus High-Grade Glioma		6	1	1	0	1	0	0	0	0	0	0	0	0	0	1	1	0	0	1	Cochrane Library	Yes	1	OAIster	1		No, explicitly not eligible	Not eligible: exclusion criteria included "full text not available, non-English language and grey literature (PhD thesis, trial protocols)."	Unpublished/not peer-reviewed	Yes	No	No	No	Yes
112	DK	YV		Clinical microbiology and infection : the official publication of the European Society of Clinical Microbiology and Infectious Diseases		Eguchi	N. Horita	horitano@yokohama-cu.ac.jp	Japan	7	2017	Diagnostic test accuracy of antigenaemia assay for PCR-proven cytomegalovirus infection-systematic review and meta-analysis.	Antigenaemia assay	Laboratory	CMV infections		4	1	0	1	1	0	0	0	0	0	0	0	0	0	1	1	0	0	1	Cochrane Library	No	0		0		Yes, explicitly eligible	Eligible: "Conference abstracts .. were allowed."	At least one source eligible	No	No	No	No	No
113	DK	YV		Acta obstetricia et gynecologica Scandinavica		Familiari	Francesco D’Antonio	francesco.dantonio@uit.no	Norway	10	2017	Diagnostic accuracy of magnetic resonance imaging in detecting the severity of abnormal invasive placenta: a systematic review and meta-analysis.	Magnetic resonance imaging	Imaging	Severity of abnormal invasive placenta		4	1	1	0	1	0	0	0	0	0	0	1	0	0	0	0	0	0	1	Cochrane Library including CDSR, DARE, CENTRAL	No	0		0		Not explicitly reported			No	No	No	No	No
114	DK	YV		Clinical neurology and neurosurgery		Fuzari	Helen Fuzari	helen.fisio@uol.com.br	Brazil	7	2017	Diagnostic accuracy of magnetic resonance imaging in post-traumatic brachial plexus injuries: A systematic review.	Magnetic resonance imaging	Imaging	Post-traumatic brachial plexus injuries		9	1	0	1	0	1	0	0	0	0	1	1	0	0	1	1	0	0	1	CENTRAL	Yes	2	Scielo; PEDro	1		Not explicitly reported			Yes	No	No	No	No
115	DK	YV		Developmental medicine and child neurology		George	Joanne M George	j.george2@uq.edu.au	Australia	6	2018	Diagnostic accuracy of early magnetic resonance imaging to determine motor outcomes in infants born preterm: a systematic review and meta-analysis.	Early magnetic resonance imaging	Imaging	Motor outcomes in infants born preterm		5	1	0	1	1	1	0	0	0	0	0	1	0	0	0	0	0	0	1	Cochrane	No	0		0		Not explicitly reported	Not reported: although a conference abstract was included		No	No	No	No	No
116	DK	YV		Acta radiologica (Stockholm, Sweden : 1987)		Godley	Keith Craig Godley	kcgodley@googlemail.com	UK	7	2018	Accuracy of high b-value diffusion-weighted MRI for prostate cancer detection: a meta-analysis.	High b-value diffusion-weighted MRI	Imaging	Prostate cancer		3	1	1	0	1	0	0	0	0	0	0	0	0	0	0	0	0	0	0		Yes	0		1		Not explicitly reported			Yes	No	No	No	Yes
117	DK	YV		Ultrasound in obstetrics & gynecology : the official journal of the International Society of Ultrasound in Obstetrics and Gynecology		Guerriero	Stefano Guerriero	gineca.sguerriero@tiscali.it	Italy	7	2017	Transvaginal ultrasound (TVS) versus Magnetic Resonance (MR) for diagnosing deep infiltrating endometriosis: a systematic review and meta-analysis.	Transvaginal ultrasound (TVS) versus Magnetic Resonance (MR)	Imaging	Deep infiltrating endometriosis		2	1	0	1	0	0	0	0	0	0	0	0	0	0	1	0	1	0	0		No	0		0		No, explicitly not eligible	Not eligible: "Conference proceedings" were excluded	Conference abstracts	No	No	No	No	No
118	DK	YV		Aging & mental health		Habib	Joshua Stott	j.stott@ucl.ac.uk	UK	2	2017	Systematic review of the diagnostic accuracy of the non-English versions of Addenbrooke's cognitive examination - revised and III.	Non-English versions of Addenbrooke's cognitive examination	Other	Dementia		3	1	1	0	1	0	0	0	0	0	0	0	1	0	0	0	0	0	0		No	0		0		Not explicitly reported	Not reported: although "abstracts" were excluded (but unclear if this refers to conference abstracts)		No	No	No	No	No
119	DK	YV		Academic radiology		He	Shenchu Gong	gongshenchu@msn.com	China	8	2017	Accuracy of Computed Tomographic Enterography for Obscure Gastrointestinal Bleeding: A Diagnostic Meta-analysis.	Computed Tomographic Enterography	Imaging	Obscure Gastrointestinal Bleeding		4	1	0	1	1	0	0	0	0	0	0	0	0	0	0	0	0	0	0		Yes	2	CNKI; Wanfang	0		Not explicitly reported			No	No	No	No	No
120	DK	YV		International journal of oral and maxillofacial surgery		Hechler	N. Shaun Matthews	Shaun_Matthews@unc.edu	USA	4	2018	Ultrasound versus magnetic resonance imaging of the temporomandibular joint in juvenile idiopathic arthritis: a systematic review.	Ultrasound versus magnetic resonance imaging	Imaging	Juvenile idiopathic arthritis		3	1	0	1	1	0	0	0	0	0	0	0	0	0	0	0	0	0	0		Yes	1	Ovid	0		Not explicitly reported			No	No	No	No	No
121	DK	YV		Radiology		Huang	Yeqing Zhu	zhuyq5@mail. sysu.edu.cn	China	6	2017	The Diagnostic Value of MR Imaging in Differentiating T Staging of Bladder Cancer: A Meta-Analysis.	MR Imaging	Imaging	T staging in bladder cancer		3	1	1	1	0	0	0	0	0	0	0	0	0	0	1	1	0	0	1	Cochrane Library	No	0		0		Not explicitly reported	Not reported: "For a study to be included in our review, full-text content had to be accessible online or in print" (although this could refer to an unpublished full-text)		No	No	No	No	No
122	DK	YV		Radiologic technology		Hwang	Mikayla E Hwang	Not reported	USA	1	2018	Sonography and Computed Tomography in Diagnosing Acute Appendicitis.	Sonography and Computed Tomography	Imaging	Acute appendicitis		5	1	1	0	0	0	0	0	0	0	0	1	0	0	0	0	0	0	0		Yes	3	EBSCOhost; Google Scholar; ScienceDirect	0		Not explicitly reported			No	No	No	No	No
123	DK	YV		European heart journal. Acute cardiovascular care		Iannaccone	Mario Iannaccone	mario.iannaccone@hotmail.it	Italy	21	2018	Diagnostic accuracy of functional, imaging and biochemical tests for patients presenting with chest pain to the emergency department: A systematic review and meta-analysis.	Functional, imaging and biochemical tests	Multiple	Acute coronary syndrome		4	1	1	0	1	0	0	0	0	0	0	0	0	0	0	0	0	0	1	CENTRAL	Yes	1	Biomed Central	0		Not explicitly reported			No	No	No	No	No
124	DK	YV		Journal of clinical anesthesia		Ji	Wurong Chen	mzkwrchen@163.com	China	3	2018	Diagnostic accuracy of radiology (CT, X-ray, US) for predicting difficult intubation in adults: A meta-analysis.	CT, X-ray, US	Imaging	Difficult intubation		4	1	0	1	1	0	0	0	0	0	0	0	0	0	0	0	0	0	1	Cochrane Library	Yes	1	CNKI	0		No, explicitly not eligible	Not eligible: excluded were "(3) reviews, editorials, conference abstracts and case reports; … (5) lack of access to full text." However, they do search conference proceedings and report: "Authors of trial reports published only as abstracts were contacted and asked to contribute full datasets or completed papers."	Conference abstracts	Yes	Yes	Yes	No	No
125	DK	YV		Ultrasound in obstetrics & gynecology		Kalafat	Erkan Kalafat	mail@erkankalafat.com	Turkey	5	2018	Ophthalmic Artery Doppler Prediction of Preeclampsia: A Systematic Review and Meta-Analysis.	Ophthalmic Artery Doppler	Imaging	Preeclampsia		4	1	1	0	1	0	0	0	0	0	0	1	0	0	0	0	0	0	1	Cochrane Library including CDSR, DARE, CENTRAL	No	0		0		No, explicitly not eligible	Not eligible: because "conference abstracts" were excluded	Conference abstracts	No	No	No	No	No
126	DK	YV		PloS one		Kansal	Cindy Hutnik	cindy.hutnik@sjhc.london.on.ca	Canada	4	2018	Optical coherence tomography for glaucoma diagnosis: An evidence based meta-analysis.	Optical coherence tomography	Imaging	Glaucoma		6	1	1	0	1	0	1	1	0	0	0	1	0	0	1	1	0	0	1	Cochrane Library	No	0		0		Yes, explicitly eligible	Eligible: "Published and unpublished studies were considered."	Unpublished studies	No	No	No	No	No
127	DK	YV		Sexually transmitted infections		Kelly	Helen Kelly	helen.kelly@ lshtm.ac.uk	Canada	5	2017	A systematic review and meta-analysis of studies evaluating the performance of point-of-care tests for human papillomavirus screening.	Point-of-care tests	Laboratory	Human papillomavirus		4	1	1	0	1	0	0	0	0	0	0	1	0	0	0	0	0	0	0		Yes	1	Global Health	0		Not explicitly reported			No	No	No	No	No
128	DK	YV		International journal of cardiology		Kiaos	Theodoros D. Karamitsos	tkaramitsos@auth.gr	Greece	5	2018	Diagnostic performance of stress perfusion cardiac magnetic resonance for the detection of coronary artery disease: A systematic review and meta-analysis.	Stress perfusion cardiac magnetic resonance	Imaging	Coronary artery disease		3	1	0	1	0	0	0	0	0	0	0	0	0	0	1	1	0	0	1	Cochrane Library	No	0		0		Not explicitly reported	Not reported: although a conference paper may have been included		No	No	No	No	No
129	DK	YV		The Laryngoscope		Kim	Jong Seung Kim	kjsjdk@gmail.com	South Korea	2	2018	Ultrasound-guided core needle biopsy in salivary glands: A meta-analysis.	Ultrasound-guided core needle biopsy	Imaging	Diagnosis of salivary glands		3	1	1	0	1	0	0	0	0	0	0	0	0	0	0	0	0	0	1	CENTRAL	No	0		0		Not explicitly reported	Not reported: although a conference paper may have been included		No	No	No	No	No
130	DK	YV		The British journal of radiology		Kim	Seong-Jang Kim	growthkim@daum.net	South Korea	2	2018	Diagnostic accuracy of 18F-FDG PET/CT for detection of peritoneal carcinomatosis; a systematic review and meta-analysis.	18F-FDG PET/CT	Imaging	Peritoneal carcinomatosis		2	1	0	1	1	0	0	0	0	0	0	0	0	0	0	0	0	0	0		No	0		0		No, explicitly not eligible	Not eligible: "conference abstracts" were excluded	Conference abstracts	No	No	No	No	No
131	DK	JPS		World journal of urology		Kim	Seong‑Jang Kim	growthkim@daum.net; growthkim@pusan.ac.kr	South Korea	5	2018	Diagnostic accuracy of C-11 choline and C-11 acetate for lymph node staging in patients with bladder cancer: a systematic review and meta-analysis.	C-11 choline and C-11 acetate	Imaging	Lymph node staging in bladder cancer		3	1	0	1	1	0	0	0	0	0	0	0	0	0	0	0	0	0	1	Cochrane Library	No	0		0		No, explicitly not eligible	Not eligible: "conference papers" were excluded; however it seems they included a conference abstract!	Conference abstracts	No	No	No	No	No
132	DK	JPS		The British journal of radiology		Kim	Seong‑Jang Kim	growthkim@daum.net; growthkim@pusan.ac.Kr	South Korea	5	2018	Diagnostic accuracy of F-18 FDG PET or PET/CT for the characterization of adrenal masses: a systematic review and meta-analysis.	18F-FDG PET or PET/CT	Imaging	Characterization of adrenal masses		3	1	0	1	1	0	0	0	0	0	0	0	0	0	0	0	0	0	1	Cochrane Library	No	0		0		No, explicitly not eligible	Not eligible: "conference papers" were excluded	Conference abstracts	No	No	No	No	No
133	DK	JPS		European radiology		Kim	Ji Soo Song	pichgo@gmail.com	South Korea	3	2017	Comparison of gradient-recalled echo and spin-echo echo-planar imaging MR elastography in staging liver fibrosis: a meta-analysis.	Gradient-recalled echo and spin-echo echo-planar imaging MR elastography	Imaging	Staging liver fibrosis		3	1	1	0	1	0	0	0	0	0	0	0	0	0	0	0	0	0	1	Cochrane Library	No	0		0		No, explicitly not eligible	Not eligible: "conference abstracts" were excluded	Conference abstracts	No	No	No	No	No
134	DK	JPS		Platelets		Kovács	Amir-Houshang Shemirani	shemirani1@gmail.com	Hungary	5	2017	Characteristics of platelet count and size and diagnostic accuracy of mean platelet volume in patients with venous thromboembolism. A systematic review and meta-analysis.	Platelet (PLT) count and mean platelet volume (MPV)	Laboratory	Venous thromboembolism		3	1	0	1	0	1	0	0	0	0	0	0	0	0	0	0	0	0	0		Yes	1	EBSCOhost	0		No, explicitly not eligible	Not eligible: "we included published studies"	Unpublished/not peer-reviewed	No	No	No	No	No
135	DK	JPS		Hernia		Kroese	l.kroese@erasmusmc.nl	l.kroese@erasmusmc.nl	the Netherlands	5	2018	Comparing different modalities for the diagnosis of incisional hernia: a systematic review.	Physical examination, CT-scan, and ultrasound	Multiple	Incisional hernia		5	1	1	1	1	0	0	0	0	0	0	0	0	0	1	1	0	0	1	Cochrane Library	Yes	1	Google Scholar	0		Not explicitly reported	Not reported: although the flowchard says that "no full text document available" were excluded		No	No	No	No	No
136	DK	JPS		BMC infectious diseases		Lange	Berit Lange	Berit.Lange@uniklinik-freiburg.de	Germany	13	2017	Diagnostic accuracy of serological diagnosis of hepatitis C and B using dried blood spot samples (DBS): two systematic reviews and meta-analyses.	Serological testing on dried blood spots	Laboratory	Hepatitis C and B		6	1	1	0	1	0	0	0	0	0	1	0	0	0	1	1	0	0	1	Cochrane Library	Yes	1	Global Health	0		Not explicitly reported	Not reported: although they do include a conference abstract		No	No	No	No	No
137	DK	JPS		BMC infectious diseases		Lange	Berit Lange	Berit.Lange@uniklinik-freiburg.de	Germany	12	2017	Diagnostic accuracy of detection and quantification of HBV-DNA and HCV-RNA using dried blood spot (DBS) samples – a systematic review and meta-analysis.	Detection and quantification in dried blood spots	Laboratory	Hepatitis C and B		6	1	1	0	1	0	0	0	0	0	1	0	0	0	1	1	0	0	1	Cochrane Library	Yes	1	Global Health	0		No, explicitly not eligible	Not eligible: because they report in the discussion that "unpublished studies were excluded", although they include a conference abstract!	Unpublished/not peer-reviewed	No	No	No	No	No
138	DK	JPS		Pediatrics		Lee	Anne CC Lee	alee6@bwh.harvard.edu	USA	8	2017	Diagnostic Accuracy of Neonatal Assessment for Gestational Age Determination: A Systematic Review.	Neonatal assessments	Other	Gestational age		9	1	0	1	1	0	0	0	0	0	1	0	0	1	1	1	0	0	1	Cochrane	Yes	3	POPLINE; WHO library databases; Index Medicus for the Eastern Mediterranean Region	0		Not explicitly reported	Not reported: although they report "performed a systematic review of published and gray literature" and in the supplement protocol: "We therefore will attempt to target numerous search engines and sources in the grey and unpublished literature as well as conduct targeted Google searches."		No	No	No	No	No
139	DK	JPS		Asian journal of andrology		Li	Tao Wang	twang@tjh.tjmu.edu.cn	China	9	2017	Predictive value of FSH, testicular volume, and histopathological findings for the sperm retrieval rate of microdissection TESE in nonobstructive azoospermia: a meta-analysis.	FSH, testicular volume, and histopathological findings	Multiple	Sperm retrieval rate of microdissection TESE		5	1	0	1	1	0	0	0	0	0	0	0	0	0	1	1	0	0	1	Cochrane Library	Yes	1	EBSCO	0		No, explicitly not eligible	Not eligible: "Conference papers were excluded from our study, as they did not provide adequate data."	Conference abstracts	No	No	No	No	No
140	DK	JPS		AJNR. American journal of neuroradiology		Li	Li Yang	yangli762@csu.edu.cn	China	11	2017	Diagnostic Accuracy of Amino Acid and FDG-PET in Differentiating Brain Metastasis Recurrence from Radionecrosis after Radiotherapy: A Systematic Review and Meta-Analysis.	Amino Acid and FDG-PET	Imaging	Brain Metastasis Recurrence		3	1	0	1	1	0	0	0	0	0	0	0	0	0	0	0	0	0	1	Cochrane Library	No	0		0		No, explicitly not eligible	Not eligible: excluded were "nonoriginal and unpublished studies" (although they also report that searches "were not restricted by publication status", and they included two conference abstracts!)	Unpublished/not peer-reviewed	No	No	No	No	No
141	DK	JPS		Digestive and liver disease : official journal of the Italian Society of Gastroenterology and the Italian Association for the Study of the Liver		Li	Hui Wang	wanghuiultrasound@163.com	China	5	2017	Diagnostic performance of contrast-enhanced ultrasound for pancreatic neoplasms: A systematic review and meta-analysis.	Contrast-enhanced ultrasound	Imaging	Pancreatic neoplasms		4	1	0	1	1	0	0	0	0	0	0	0	0	0	1	1	0	0	1	Cochrane Library	No	0		0		Not explicitly reported			No	No	No	No	No
142	DK	JPS		Academic radiology		Liang	Liangping Luo	tluolp@jnu.edu.cn	China	7	2017	Diagnostic Values of DCE-MRI and DSC-MRI for Differentiation Between High-grade and Low-grade Gliomas: A Comprehensive Meta-analysis.	DCE-MRI and DSC-MRI	Imaging	High- versus low-grade gliomas		4	1	1	1	1	0	0	0	0	0	0	0	0	0	0	0	0	0	1	Cochrane Library	Yes	1	CNKI	0		No, explicitly not eligible	Not eligible: because excluded were "meeting records, ..., or studies that have not been published"	Unpublished/not peer-reviewed; conference abstracts	No	No	No	No	No
143	DK	JPS		Oncotarget		Liu	Yingxin Liu	liuyingxinrt@sina.com	China	3	2017	18F-fluorodeoxyglucose positron emission tomography-computed tomography as a screening tool for second primary cancers in cancer patients.	18F-fluorodeoxyglucose positron emission tomography-computed tomograph	Imaging	Second primary cancers		2	1	1	0	1	0	0	0	0	0	0	0	0	0	0	0	0	0	0		No	0		0		Not explicitly reported	Not reported: although they do report that excluded were: "non-original articles (letters, abstracts, interviews, case report, editorials, and comments)"		No	No	No	No	No
144	DK	JPS		Chest		Llamas-Álvarez	Ana M. Llamas-Álvarez	llamasalvarez@yahoo.es	Spain	3	2017	Diaphragm and Lung Ultrasound to Predict Weaning Outcome: Systematic Review and Meta-Analysis.	Diaphragm and Lung Ultrasound	Imaging	Weaning outcome		7	1	1	0	0	1	0	0	0	0	1	0	0	0	1	1	0	0	1	Cochrane Library	Yes	0		2		Yes, explicitly eligible	Eligible: because they "tempted to contact authors of conference proceedings to obtain unpublished data" and "We made a major effort to contact different authors to obtain unpublished data"	At least one source eligible	Yes	No	No	No	No
145	DK	JPS		Biomarkers		Lu	Chengjin Hu	hcj6289@163.com	China	4	2018	Diagnostic accuracy of MALDI-TOF mass spectrometry for non-small cell lung cancer: a meta-analysis.	MALDI-TOF mass spectrometry	Laboratory	Non-small cell lung cancer		4	1	0	1	1	0	0	0	0	0	0	0	0	0	1	1	0	0	0		Yes	1	CNKI	0		Not explicitly reported	Not reported: although they do include an unpublished study		No	No	No	No	No
146	DK	JPS		Technology in cancer research & treatment		Luo	Lan Luo	lanluoll22@163.com	China	3	2018	A Network Meta-Analysis on the Diagnostic Value of Different Imaging Methods for Lymph Node Metastases in Patients With Cervical Cancer.	Different Imaging Methods	Imaging	Lymph node metastases		3	1	0	1	1	0	0	0	0	0	0	0	0	0	0	0	0	0	1	Cochrane Library	No	0		0		No, explicitly not eligible	Not eligible: because they report in the methods that "conference abstracts" were excluded	Conference abstracts	No	No	No	No	No
147	DK	JPS		Clinical and experimental rheumatology		Mathsson Alm	Linda Mathsson Alm	linda.mathsson@igp.uu.se	Sweden	6	2017	The performance of anti-cyclic citrullinated peptide assays in diagnosing rheumatoid arthritis: a systematic review and meta-analysis.	Anti-cyclic citrullinated peptide assays	Laboratory	Rheumatoid arthritis		3	1	1	1	1	0	0	0	0	0	0	0	0	0	0	0	0	0	1	CENTRAL	No	0		0		Not explicitly reported			Yes	No	No	No	Yes
148	DK	JPS		Gastrointestinal endoscopy		Meeralam	Yaser Meeralam	Not reported	Canada	3	2017	Diagnostic accuracy of EUS compared with MRCP in detecting choledocholithiasis: a meta-analysis of diagnostic test accuracy in head-to-head studies.	EUS compared with MRCP	Imaging	Choledocholithiasis		4	1	1	0	1	0	0	0	0	0	0	0	0	0	1	1	0	0	1	Cochrane Library	No	0		0		Not explicitly reported	Not reported: although they do report that "abstracts" were excluded		Yes	No	No	No	Yes
149	DK	JPS		European radiology		Migda	Bartosz Migda	bartoszmigda@gmail.ocm	Poland	4	2018	Use of the Kwak Thyroid Image Reporting and Data System (K-TIRADS) in differential diagnosis of thyroid nodules: systematic review and meta-analysis.	Kwak Thyroid Image Reporting and Data System (K-TIRADS)	Imaging	Diagnosis of thyroid nodules		4	1	0	1	1	0	0	0	0	0	0	0	0	0	0	0	0	0	1	Cochrane database	Yes	1	ScienceDirect	0		Not explicitly reported			No	No	No	No	No
150	DK	JPS		Ophthalmic research		Nørgaard	Jakob Grauslund	jakob.grauslund@rsyd.dk	Denmark	2	2018	Automated Screening for Diabetic Retinopathy - A Systematic Review.	Automated screening	Other	Diabetic retinopathie		3	1	0	1	1	0	0	0	0	0	0	0	0	0	0	0	0	0	1	Cochrane Library	No	0		0		Not explicitly reported			No	No	No	No	No
151	DK	JPS		Asian Pacific journal of cancer prevention : APJCP		Nafisi Moghadam R	Seid Kazem Razavi-Ratki	razavi822@gmail.com	Iran	8	2017	Comparative Diagnostic Performance of Ultrasonography and 99mTc-Sestamibi Scintigraphy for Parathyroid Adenoma in Primary Hyperparathyroidism; Systematic Review and Meta- Analysis	Ultrasonography and 99mTc-Sestamibi Scintigraphy	Imaging	Parathyroid Adenoma		3	1	1	1	0	1	0	0	0	0	0	0	0	0	1	1	0	0	0		No	0		0		No, explicitly not eligible	Not eligible: "It should be noticed that gray literatures were not included."	Grey literature	No	No	No	No	No
152	DK	JPS		Acta obstetricia et gynecologica Scandinavica		Pagani G	Francesco D’Antonio	francesco.dantonio@uit.no	Norway	13	2018	Diagnostic accuracy of ultrasound in detecting the severity of abnormally invasive placentation: a systematic review and meta-analysis.	Ultrasound	Imaging	Abnormally invasive placentation		4	1	1	0	1	0	0	0	0	0	0	1	0	0	0	0	0	0	1	Cochrane Library including CDSR, DARE, CENTRAL	No	0		0		Not explicitly reported			No	No	No	No	No
153	DK	JPS		Clinical infectious diseases : an official publication of the Infectious Diseases Society of America		Parente DM	D. M. Parente	dgomes5@lifespan.org	USA	4	2018	The Clinical Utility of Methicillin Resistant Staphylococcus aureus (MRSA) Nasal Screening to Rule Out MRSA Pneumonia: A Diagnostic Meta-analysis with Antimicrobial Stewardship Implications.	Methicillin Resistant Staphylococcus aureus (MRSA) Nasal Screening	Laboratory	MRSA pneumonia		2	1	0	1	1	0	0	0	0	0	0	0	0	0	0	0	0	0	0		No	0		0		Not explicitly reported			Yes	Yes	Yes	No	No
154	DK	JPS		Hepatology (Baltimore, Md.)		Roberts LR	Lewis R. Roberts	Roberts.Lewis@mayo.edu	USA	8	2018	Imaging for the diagnosis of hepatocellular carcinoma: A systematic review and meta-analysis.	CT, extracellular contrast–enhanced MRI, and gadoxetate-enhanced MRI	Imaging	Hepatocellular carcinoma		4	1	1	0	1	1	0	0	0	0	0	0	0	0	0	0	0	0	1	CENTRAL	No	0		0		Not explicitly reported			No	No	No	No	No
155	DK	JPS		Current opinion in obstetrics & gynecology		Sahi SV	Siew-Veena Sahi	siewveena.sahi@gmail.com	UK	4	2017	Accuracy of tests used to detect infection with Chlamydia trachomatis in asymptomatic pregnant women: a systematic review.	Multiple laboratory tests	Laboratory	Chlamydia trachomatis		6	1	1	0	1	1	0	0	0	0	1	0	0	0	1	1	0	0	0		Yes	0		1		Not explicitly reported			Yes	No	No	No	No
156	DK	JPS		Dento maxillo facial radiology		Salineiro FCS	Marcelo Cavalcanti	mgpcaval@usp.br	Brazil	4	2017	Radiographic diagnosis of root fractures: a systematic review, meta-analyses and sources of heterogeneity.	CBCT and PR images	Imaging	Root fractures		4	1	0	1	0	1	0	0	0	0	1	0	0	0	0	0	0	0	0		Yes	1	Scielo	0		Not explicitly reported			No	No	No	No	No
157	DK	JPS		International journal of legal medicine		Santiago BM	Bianca Marques Santiago	bianca.santiago@yahoo.com.br	Brazil	5	2017	Accuracy of the third molar maturity index in assessing the legal age of 18 years: a systematic review and meta-analysis.	Third molar maturity index	Imaging	>18 years		8	1	0	1	0	1	0	0	0	0	1	0	0	0	1	1	0	0	1	Cochrane Library	Yes	2	SIGLE; CAPES	1		No, explicitly not eligible	Not eligible: in the discussion they report as limitation: "this review only analyzed published studies"	Unpublished/not peer-reviewed	Yes	No	No	No	No
158	DK	JPS		The journal of maternal-fetal & neonatal medicine : the official journal of the European Association of Perinatal Medicine, the Federation of Asia and Oceania Perinatal Societies, the International Society of Perinatal Obstetricians		Seshadri Reddy V	Varikasuvu Seshadri Reddy	lifeschemistry@live.com	India	4	2018	A diagnostic test accuracy meta-analysis of maternal serum ischemia-modified albumin for detection of preeclampsia.	Serum ischemia-modified albumin	Laboratory	Preeclampsia		4	1	0	1	1	0	0	0	0	0	0	0	0	0	0	0	0	0	1	Cochrane Library	Yes	1	ScienceDirect	0		Not explicitly reported			No	No	No	No	No
159	DK	JPS		Brain injury		Shahjouei S	Shima Shahjouei	sshimashah@gmail.com	USA	9	2018	The diagnostic values of UCH-L1 in traumatic brain injury: A meta-analysis.	UCH-L1	Laboratory	Traumatic brain injury		3	1	1	1	1	0	0	0	0	0	0	0	0	0	0	0	0	0	1	Cochrane Library	No	0		0		Yes, explicitly eligible	Eligible: "no document type, and publication status limitations", although "abstract-only studies" were excluded	Irrespective of publication status	Yes	No	No	No	Yes
160	DK	JPS		AJR. American journal of roentgenology		Shen G	Anren Kuang	kuanganren@263.net	China	5	2018	Diagnostic Performance of DWI With Multiple Parameters for Assessment and Characterization of Pulmonary Lesions: A Meta-Analysis.	DWI With Multiple Parameters	Imaging	Pulmonary cancer		4	1	0	1	1	0	0	0	0	0	0	0	0	0	0	0	0	0	1	Cochrane Library	Yes	1	CNKI	0		No, explicitly not eligible	Not eligible: "..conference abstracts were excluded"	Conference abstracts	No	No	No	No	No
161	DK	JPS		Oncotarget		Song Z	Ting Lin	947119451@qq.com	China	6	2017	Diagnostic prediction of urinary [TIMP-2] x [IGFBP7] for acute kidney injury: A meta-analysis exploring detection time and cutoff levels.	Urinary [TIMP-2] x [IGFBP7]	Laboratory	Acute kidney injuri		4	1	0	1	1	1	0	0	0	0	0	0	0	0	1	1	0	0	0		No	0		0		Not explicitly reported			No	No	No	No	No
162	DK	JPS		The bone & joint journal		Suen K	K. Suen	drksuen@gmail.com	australia	4	2018	Synovasure 'quick test' is not as accurate as the laboratory-based Î±-defensin immunoassay: a systematic review and meta-analysis.	α-defensin laboratory-based immunoassay and the lateral flow test kit	Laboratory	Periprosthetic joint infection		2	1	1	0	1	0	0	0	0	0	0	0	0	0	0	0	0	0	0		No	0		0		Not explicitly reported	Not reported: Although they report: "Three citations were excluded for being conference abstracts with inadequate data"		No	No	No	No	No
163	DK	JPS		Abdominal radiology (New York)		Syer TJ	Tom Syer	tom.syer@doctors.org.uk	UK	4	2017	The diagnostic accuracy of high b-value diffusion- and T2-weighted imaging for the detection of prostate cancer: a meta-analysis.	High b-value diffusion- and T2-weighted imaging	Imaging	Prostate cancer		3	1	1	0	1	0	0	0	0	0	0	0	0	0	0	0	0	0	0		Yes	0		1		Not explicitly reported	Not reported: although they searched for "unpublished gray literature"		Yes	No	No	No	No
164	DK	JPS		Rheumatology (Oxford, England)		Takase-Minegishi K	Nobuyuki Horita	horitano@yokohama-cu.ac.jp	Japan	10	2018	Diagnostic test accuracy of ultrasound for synovitis in rheumatoid arthritis: systematic review and meta-analysis.	Ultrasound	Imaging	Synovitis in rheumatoid arthritis		4	1	0	1	1	0	0	0	0	0	0	0	0	0	1	1	0	0	1	CENTRAL	No	0		0		Yes, explicitly eligible	Eligible: "conference abstracts were allowed in the protocol, although none of them were eventually eligible."	At least one source eligible	No	No	No	No	No
165	DK	JPS		BMC infectious diseases		Tang W	Joseph D. Tucker	jdtucker@med.unc.edu	China	10	2017	Diagnostic accuracy of tests to detect Hepatitis C antibody: a meta-analysis and review of the literature.	Rapid diagnostic tests (RDT) and laboratory based EIA assays	Laboratory	Hepatitis C antibody		7	1	1	0	1	1	0	0	0	0	1	0	0	0	1	0	1	1	1	CENTRAL	Yes	1	WHO Global Index Medicus	0		No, explicitly not eligible	Not eligible: "conference abstracts … were excluded"	Conference abstracts	Yes	Yes	No	Yes	Yes
166	DK	JPS		Surgical endoscopy		Tao Z	Xiao Li	simonlixiao@gmail.com	China	8	2017	Comparison of endoscopic ultrasonography and magnifying endoscopy for assessment of the invasion depth of shallow gastrointestinal neoplasms: a systematic review and meta-analysis.	Endoscopic ultrasonography and magnifying endoscopy	Imaging	Invasion depth of shallow gastrointestinal neoplasms		3	1	1	1	1	0	0	0	0	0	0	0	0	0	0	0	0	0	1	Cochrane Library	No	0		0		No, explicitly not eligible	Not eligible: "Abstracts, posters, and reviews were not considered, and studies for which the full text was unavailable were excluded"	Conference abstracts	No	No	No	No	No
167	DK	JPS		Expert review of anti-infective therapy		Trippella G	Elena Chiappini	elena.chiappini@unifi.it	Italy	5	2017	Procalcitonin performance in detecting serious and invasive bacterial infections in children with fever without apparent source: a systematic review and meta-analysis.	Procalcitonin	Laboratory	Serious and invasive bacterial infections		1	1	0	1	0	0	0	0	0	0	0	0	0	0	0	0	0	0	0		No	0		0		Not explicitly reported			No	No	No	No	No
168	DK	JPS		International journal of gynaecology and obstetrics: the official organ of the International Federation of Gynaecology and Obstetrics		van Velzen CL	Christine L. van Velzen	c.vanvelzen@vumc.nl	the Netherlands	5	2018	Systematic review and meta-analysis of the performance of second-trimester screening for prenatal detection of congenital heart defects.	Second-trimester anomaly	Imaging	Prenatal detection of congenital heart defect		2	1	0	1	1	0	0	0	0	0	0	0	0	0	0	0	0	0	0		No	0		0		Not explicitly reported	Not reported: although they report: "studies that were not published as a full article were excluded"		No	No	No	No	No
169	DK	JPS		Breast cancer research and treatment		Versteegden DPA	D. P. A. Versteegden	dirkversteegden@gmail.com	the Netherlands	6	2017	Performance characteristics of specimen radiography for margin assessment for ductal carcinoma in situ: a systematic review.	Specimen radiography	Imaging	Ductal carcinoma in situ		3	1	0	1	1	0	0	0	0	0	0	0	0	0	0	0	0	0	1	Cochrane Library	No	0		0		No, explicitly not eligible	Not eligible: "We also excluded…conference abstracts"	Conference abstracts	No	No	No	No	No
170	DK	JPS		Journal of medical imaging (Bellingham, Wash.)		Virostko J	John Virostko	jack.virostko@austin.utexas.edu	USA	12	2018	Dynamic contrast-enhanced magnetic resonance imaging and diffusion-weighted magnetic resonance imaging for predicting the response of locally advanced breast cancer to neoadjuvant therapy: a meta-analysis.	Dynamic contrast-enhanced magnetic resonance imaging and diffusion-weighted magnetic resonance imaging	Imaging	Response of locally advanced breast cancer to neoadjuvant therapy		2	1	0	1	0	0	0	0	0	0	0	0	0	0	0	0	0	0	1	Cochrane Library databases	No	0		0		No, explicitly not eligible	Not eligible: "must be...peer-reviewed original article"	Unpublished/not peer-reviewed	No	No	No	No	No
171	DK	JPS		Gastrointestinal endoscopy		Wan J	Liang Xia	xialiang79@163.com	China	6	2017	Comparison of EUS with magnetic resonance cholangiopancreatography in idiopathic acute pancreatitis: a systematic review and meta-analysis.	EUS and MRCP	Imaging	Idiopatic acute pancreatitis		6	1	0	1	1	0	0	0	0	0	0	0	0	0	0	0	0	0	1	CENTRAL	Yes	3	OVID; CNKI; Wanfang	0		Not explicitly reported	Not reported: although they report to manually search conference abstracts, and to perform sensitivity analysis excluding conference abstracts		Yes	Yes	Yes	No	No
172	DK	JPS		European archives of oto-rhino-laryngology : official journal of the European Federation of Oto-Rhino-Laryngological Societies (EUFOS) : affiliated with the German Society for Oto-Rhino-Laryngology - Head and Neck Surgery		Wang J	Yu Zhao	yutzhao@163.com	China	4	2017	Pepsin in saliva as a diagnostic biomarker in laryngopharyngeal reflux: a meta-analysis.	Pepsin in saliva	Laboratory	Laryngopharyngeal reflux		3	1	0	1	1	0	0	0	0	0	0	0	0	0	1	1	0	0	0		No	0		0		Not explicitly reported			No	No	No	No	No
173	DK	JPS		Mayo Clinic proceedings		Wang Z	Mohammad Hassan Murad	Murad.mohammad@mayo.edu	USA	15	2017	The Diagnostic Accuracy of Fractional Exhaled Nitric Oxide Testing in Asthma: A Systematic Review and Meta-analyses.	Fractional Exhaled Nitric Oxide	Laboratory	Asthma		5	1	1	0	1	1	0	0	0	0	0	0	1	0	0	0	0	0	1	Cochrane Central Register of Controlled Trials; Cochrane Database of Systematic Reviews	No	0		0		Not explicitly reported	Not reported: although they explicitly search multiple sources of 'gray literature'		Yes	Yes	Yes	No	Yes
174	DK	JPS		Neuropsychology review		Weissberger GH	Nikki H. Stricker	stricker.nikki@mayo.edu	USA	6	2017	Diagnostic Accuracy of Memory Measures in Alzheimer's Dementia and Mild Cognitive Impairment: a Systematic Review and Meta-Analysis.	Memory Measures	Other	Alzheimer's Dementia and Mild Cognitive Impairment		1	1	0	1	0	0	0	0	0	0	0	0	0	0	0	0	0	0	0		No	0		0		Not explicitly reported			No	No	No	No	No
175	DK	JPS		Supportive care in cancer : official journal of the Multinational Association of Supportive Care in Cancer		Whiting P	Penny Whiting	penny.whiting@bristol.ac.uk	UK	6	2017	Accuracy of cystatin C for the detection of abnormal renal function in children undergoing chemotherapy for malignancy: a systematic review using individual patient data.	Cystatin C	Laboratory	Abnormal renal function		10	1	1	0	1	0	1	1	0	0	1	0	0	0	1	0	1	0	0		Yes	1	Zetoc	4		Not explicitly reported	Not reported: although they explicitly search multiple sources of 'gray literature', and include a conference abstract		Yes	Yes	No	Yes	Yes
176	DK	JPS		European urology		Woo S	S.Y. Kim	iwishluv@empas.com	South Korea	5	2018	Diagnostic Performance of Magnetic Resonance Imaging for the Detection of Bone Metastasis in Prostate Cancer: A Systematic Review and Meta-analysis.	Magnetic Resonance Imaging	Imaging	Bone Metastasis in Prostate Cancer		2	1	1	0	1	0	0	0	0	0	0	0	0	0	0	0	0	0	0		No	0		0		No, explicitly not eligible	Not eligible: conference abstracts were explicitly excluded	Conference abstracts	No	No	No	No	No
177	DK	JPS		AJR. American journal of roentgenology		Woo S	S.Y. Kim	iwishluv@empas.com	South Korea	5	2018	Head-To-Head Comparison Between High- and Standard-b-Value DWI for Detecting Prostate Cancer: A Systematic Review and Meta-Analysis.	High- and Standard-b-Value DWI	Imaging	Prostate cancer		2	1	1	0	1	0	0	0	0	0	0	0	0	0	0	0	0	0	0		No	0		0		No, explicitly not eligible	Not eligible: conference abstracts were explicitly excluded	Conference abstracts	No	No	No	No	No
178	DK	JPS		AJR. American journal of roentgenology		Woo S	S.Y. Kim	iwishluv@empas.com	South Korea	5	2017	Diagnostic Performance of DWI for Differentiating High- From Low-Grade Clear Cell Renal Cell Carcinoma: A Systematic Review and Meta-Analysis.	DWI	Imaging	High- versus Low-Grade Clear Cell Renal Cell Carcinoma		3	1	1	0	1	0	0	0	0	0	0	0	0	0	0	0	0	0	1	Cochrane Library databases	No	0		0		No, explicitly not eligible	Not eligible: conference abstracts were explicitly excluded	Conference abstracts	No	No	No	No	No
179	DK	JPS		Nuclear medicine communications		Wu Q	Qinghua Zhou	zhouqh135@163.com	China	5	2017	The utility of 18F-FDG PET/CT for the diagnosis of adrenal metastasis in lung cancer: a PRISMA-compliant meta-analysis.	18F-FDG PET/CT	Imaging	Adrenal metastasis in lung cancer		5	1	0	1	1	0	0	0	0	0	0	0	0	0	1	1	0	0	1	Cochrane	Yes	1	CNKI	0		No, explicitly not eligible	Not eligible: conference abstracts were explicitly excluded; in the discussion they report: "First, unpublished studies and meeting abstracts were not included, which was probably a cause of publication bias."	Unpublished/not peer-reviewed; conference abstracts	No	No	No	No	No
180	DK	JPS		PloS one		Xiao H	Xiaoling Chi	chixiaolingqh@163.com	China	4	2017	Comparison of diagnostic accuracy of magnetic resonance elastography and Fibroscan for detecting liver fibrosis in chronic hepatitis B patients: A systematic review and meta-analysis.	Magnetic resonance elastography and Fibroscan	Imaging	Liver fibrosis in chronic hepatitis B		3	1	0	1	0	0	0	0	0	0	0	0	0	0	1	1	0	0	1	Cochrane Library	No	0		0		No, explicitly not eligible	Not eligible: "The inclusion criteria of included studies was as follows: ….the studies should be published in international journals cited by SCI" and "The studies with any of the following conditions were excluded:...manuscripts have only abstracts"	Unpublished/not peer-reviewed	No	No	No	No	No
181	DK	JPS		Clinics and research in hepatology and gastroenterology		Xiong YQ	Q. Chen	qch.2009@163.com	China	8	2017	Comparison of narrow-band imaging and confocal laser endomicroscopy for the detection of neoplasia in Barrett's esophagus: A meta-analysis.	Narrow-band imaging and confocal laser endomicroscopy	Imaging	Neoplasia in Barrett's esophagus		4	1	1	1	1	0	0	0	0	0	0	0	0	0	1	1	0	0	1	Cochrane Library	No	0		0		Not explicitly reported			No	No	No	No	No
182	DK	JPS		Surgical endoscopy and other interventional techniques		Xuan M	Pengxi Wu	wupengxi2155@163.com	China	9	2017	Diagnostic accuracy of contrast-enhanced ultrasound in assessing the therapeutic response to radio frequency ablation for liver tumors: systematic review and meta-analysis.	Contrast-enhanced ultrasound	Imaging	Therapeutic response to radio frequency ablation for liver tumors		3	1	0	1	1	0	0	0	0	0	0	0	0	0	0	0	0	0	1	Cochrane	No	0		0		Not explicitly reported			No	No	No	No	No
183	DK	JPS		Acta chirurgica Belgica		Yeap ZH	Constantinos Simillis	csimillis@gmail.com	UK	6	2017	Diagnostic accuracy of anorectal manometry for fecal incontinence: a meta-analysis.	Anorectal manometry	Other	Fecal incontinence		4	1	1	0	1	0	0	0	0	0	0	0	0	0	1	0	1	0	1	CENTRAL	No	0		0		Yes, explicitly eligible	Eligible: "No restrictions were made based on … publication status"	Irrespective of publication status	No	No	No	No	No
184	DK	JPS		European radiology		Yoon HM	Young Ah Cho	youngbud27@daum.net; ped.yacho@gmail.com	South Korea	9	2018	The diagnostic performance of reduced-dose CT for suspected appendicitis in paediatric and adult patients: A systematic review and diagnostic meta-analysis.	Reduced-dose CT	Imaging	Appendicitis		2	1	1	0	1	0	0	0	0	0	0	0	0	0	0	0	0	0	0		No	0		0		No, explicitly not eligible	Not eligible: conference abstracts were explicitly excluded	Conference abstracts	No	No	No	No	No
185	DK	JPS		JAMA pediatrics		Yoon HM	Young Ah Cho	youngbud27@daum.net	South Korea	7	2017	Diagnostic Performance of Magnetic Resonance Enterography for Detection of Active Inflammation in Children and Adolescents With Inflammatory Bowel Disease: A Systematic Review and Diagnostic Meta-analysis.	Magnetic Resonance Enterography	Imaging	Active Inflammation in Inflammatory Bowel Disease		2	1	1	0	1	0	0	0	0	0	0	0	0	0	0	0	0	0	0		No	0		0		No, explicitly not eligible	Not eligible: conference abstracts were explicitly excluded	Conference abstracts	No	No	No	No	No
186	DK	JPS		International orthopaedics		Yoon JR	Young-Soo Shin	sysoo3180@naver.com	South Korea	3	2018	Diagnostic accuracy of interleukin-6 and procalcitonin in patients with periprosthetic joint infection: a systematic review and meta-analysis.	Interleukin-6 and procalcitonin	Laboratory	Periprosthetic joint infection		5	1	1	0	1	1	0	0	0	0	0	0	0	0	1	1	0	0	1	Cochrane Library	No	0		0		Not explicitly reported			No	No	No	No	No
187	DK	JPS		International orthopaedics		Yuan J	Jianmin Feng	drfengjm@126.com	China	5	2017	Diagnostic accuracy of alpha-defensin in periprosthetic joint infection: a systematic review and meta-analysis.	Alpha-defensin	Laboratory	Periprosthetic joint infection		4	1	0	1	1	0	0	0	0	0	0	0	0	0	1	1	0	0	1	Cochrane	No	0		0		Not explicitly reported			Yes	No	No	No	Yes
188	DK	JPS		World neurosurgery		Zhang J	Jianguo Xu	jianguo_1229@126.com	China	8	2017	Diagnostic performance of increased signal intensity within the resection cavity on fluid-attenuated inversion recovery sequences for detection of progression in patients with glioma.	Increased signal intensity within the resection cavity on fluid-attenuated inversion recovery sequences	Imaging	Progression in glioma		5	1	0	1	1	0	0	0	0	0	0	0	0	0	1	1	0	0	1	Cochrane Library	Yes	1	CNKI	0		No, explicitly not eligible	Not eligible: conference abstracts were explicitly excluded	Conference abstracts	No	No	No	No	No
189	DK	JPS		European radiology		Zhang L	Yi Huan	huanyi3000@163.com	China	6	2017	A meta-analysis of use of Prostate Imaging Reporting and Data System Version 2 (PI-RADS V2) with multiparametric MR imaging for the detection of prostate cancer.	PI-RADS V2 with multiparametric MR imaging	Imaging	Prostate cancer		9	1	0	1	1	0	0	0	0	0	0	0	0	0	1	1	0	0	1	Cochrane Library	Yes	5	Google Scholar; CNKI; WangFang; CBM; VIP	0		Not explicitly reported			No	No	No	No	No
190	DK	JPS		Scientific reports		Zhou H	Xuelei Ma	drmaxuelei@gmail.com	China	6	2018	The value of narrow band imaging in diagnosis of head and neck cancer: a meta-analysis.	Narrow band imaging	Imaging	Head and neck cancer		3	1	0	1	1	0	0	0	0	0	0	0	0	0	0	0	0	0	1	Cochrane Library	No	0		0		Yes, explicitly eligible	Eligible: although they report: "The abstracts were also included when they contained available data"	At least one source eligible	No	No	No	No	No
191	DK	JPS		BMC research notes		Glasmacher SA	William Stones	wstones@medcol.mw	Malawi	2	2017	A systematic review and diagnostic test accuracy meta-analysis of the validity of anion gap as a screening tool for hyperlactatemia.	Anion gap	Laboratory	Hyperlactatemia		11	1	1	0	1	1	0	0	0	0	1	0	0	1	1	1	0	0	1	Cochrane Library	Yes	4	Medion; IndMed; IMSEAR; WPRIM	0		Not explicitly reported			No	No	No	No	No
192	DK	JPS		The Journal of the American Academy of Orthopaedic Surgeons		Saleh A	Anas Saleh	anas.ar.saleh@gmail.com	USA	6	2017	The Diagnostic Utility of Synovial Fluid Markers in Periprosthetic Joint Infection: A Systematic Review and Meta-analysis.	Synovial Fluid Markers	Laboratory	Periprosthetic joint infection		6	1	1	0	1	1	1	0	0	1	0	0	0	0	1	0	1	0	1	Cochrane databases	No	0		0		Not explicitly reported			No	No	No	No	No
193	DK	JPS		Clinical rheumatology		Ren J	Jinxia Zhao	zhao-jinxia@163.com	China	3	2017	Meta-analysis: diagnostic accuracy of antibody against peptidylarginine deiminase 4 by ELISA for rheumatoid arthritis.	Antibody against peptidylarginine deiminase 4 by ELISA	Laboratory	Rheumatoid arthritis		5	1	0	1	1	1	0	0	0	0	0	0	0	0	1	1	0	0	1	Cochrane Library	No	0		0		Not explicitly reported			No	No	No	No	No
194	DK	JPS		Neuroradiology		HaiFeng L	Lei JunQiang	leijq2011@126.com	China	7	2017	Diagnostic value of 3D time-of-flight magnetic resonance angiography for detecting intracranial aneurysm: a meta-analysis.	3D time-of-flight magnetic resonance angiography	Imaging	Intracranial aneurysm		4	1	0	1	1	0	0	0	0	0	0	0	0	0	1	1	0	0	1	Cochrane Library	No	0		0		No, explicitly not eligible	Not eligible: conference abstracts were explicitly excluded	Conference abstracts	No	No	No	No	No
195	DK	JPS		AJR. American journal of roentgenology		Woo S	J. Y. Cho	radjycho@snuh.ac.kr	South Korea	5	2017	Diagnostic Performance of CT for Diagnosis of Fat-Poor Angiomyolipoma in Patients With Renal Masses: A Systematic Review and Meta-Analysis.	CT	Imaging	Fat-Poor Angiomyolipoma in Patients With Renal Masses		2	1	1	0	1	0	0	0	0	0	0	0	0	0	0	0	0	0	0		No	0		0		No, explicitly not eligible	Not eligible: conference abstracts were explicitly excluded	Conference abstracts	No	No	No	No	No
196	DK	JPS		Acta obstetricia et gynecologica Scandinavica		Goto E	Eita Goto	egoto1@nifty.com	Japan	1	2017	Comparing the accuracy of maternal, clinical, and ultrasound estimations to predict birthweight: a meta-analysis.	Maternal, clinical, and ultrasound estimations	Multiple	Birthweight		8	1	0	1	0	0	0	0	0	0	0	1	1	0	1	1	0	0	1	Cochrane Library	Yes	2	Wiley Online Library; Sage Publication Online	1		Not explicitly reported			Yes	No	No	No	No
197	DK	JPS		Female pelvic medicine & reconstructive surgery		Notten KJB	Kim Notten	kim.notten@mumc.nl	the Netherlands	5	2017	Diagnostic Accuracy and Clinical Implications of Translabial Ultrasound for the Assessment of Levator Ani Defects and Levator Ani Biometry in Women With Pelvic Organ Prolapse: A Systematic Review.	Translabial Ultrasound	Imaging	Levator Ani Defects		3	1	0	1	1	0	0	0	0	0	0	0	0	0	0	0	0	0	1	Cochrane Library	No	0		0		Not explicitly reported			No	No	No	No	No
198	DK	JPS		Western journal of nursing research		Park SH	Young-Shin Lee	ylee@mail.sdsu.edu	USA	2	2017	The Diagnostic Accuracy of the Berg Balance Scale in Predicting Falls.	Berg Balance Scale	Other	Predicting falls		6	1	1	0	1	0	0	0	0	0	0	1	0	0	0	0	0	0	1	Cochrane Library	Yes	2	KoreaMed; National Digital Science Library	0		No, explicitly not eligible	Not eligible: "Studies were assessed as being eligible for inclusion if they met the following criteria:…being published in peer-reviewes journals"	Unpublished/not peer-reviewed	No	No	No	No	No
199	DK	JPS		Archives of disease in childhood		Falszewska A	Piotr Dziechciarz	piotrdz@hotmail.com	Poland	3	2017	Diagnostic accuracy of three clinical dehydration scales: a systematic review	Three clinical dehydration scales	Other	Dehydration		3	1	0	1	1	0	0	0	0	0	0	0	0	0	0	0	0	0	1	Cochrane Library	No	0		0		Not explicitly reported			Yes	No	No	No	Yes
200	DK	JPS		Acta radiologica (Stockholm, Sweden : 1987)		Zhou L	Lemin Tang	kf850517@163.com	China	4	2018	Comparison of contrast-enhanced ultrasound with MRI in the diagnosis of complex cystic renal masses: a meta-analysis	Contrast-enhanced ultrasound with MR	Imaging	Complex cystic renal masses		6	1	0	1	1	0	0	0	0	0	0	0	0	0	0	0	0	0	1	Cochrane Library	Yes	3	OVID; CNKI; Wanfang	0		Yes, explicitly eligible	Eligible: "We did not limit the sample to peer-reviewed studies", although not eligible were: "degree dissertations, abstracts"	Unpublished studies	No	No	No	No	No
[truncated: 40 more columns]
